# Supplementary material for: Assessing the causal relationship between COVID-19 and post-COVID-19 syndrome: A Mendelian randomisation study
Source: J Glob Health. 2023 Dec 13;13:06054. doi: 10.7189/jogh.13.06054 (PMC10715454; doi:10.7189/jogh.13.06054)
Supplement: Online Supplementary Document [file jogh-13-06054-s001.zip]

Archive with 2 entries (2 files):
- jogh-13-06054-s001.pdf
- jogh-13-06054-s001.xlsx
