# Supplementary material for: Assessing the causal relationship between COVID-19 and post-COVID-19 syndrome: A Mendelian randomisation study
Source: J Glob Health. 2023 Dec 13;13:06054. doi: 10.7189/jogh.13.06054 (PMC10715454; doi:10.7189/jogh.13.06054)
Supplement: Online Supplementary Document [file jogh-13-06054-s001.zip › jogh-13-06054-s001.xlsx]

## Sheet: S1
Table S1 Summary information on the genome-wide association studies used as data source
Phenotype	Sample size(cases/controls)	Population	PMID/Sources
Exposure
COVID-19 vs. population	159,840/2,782,977	European	COVID19-hg GWAS meta-analyses round 7 (covid19hg.org)
Hospitalized covid vs. population	44,986/2,356,386	European	COVID19-hg GWAS meta-analyses round 7 (covid19hg.org)
Very severe respiratory confirmed covid vs. population	18,152/1,145,546	European	COVID19-hg GWAS meta-analyses round 7 (covid19hg.org)
Age completed full time education	294072	European	https://broad-ukb-sumstats-us-east-1.s3.amazonaws.com/round2/additive-tsvs/845.gwas.imputed_v3.both_sexes.tsv.bgz
Average total household income before tax	413281	European	https://broad-ukb-sumstats-us-east-1.s3.amazonaws.com/round2/additive-tsvs/738.gwas.imputed_v3.both_sexes.tsv.bgz
Outcome
Malaise and fatigue	7363/ 172,999	European	https://gwas.mrcieu.ac.uk/datasets/finn-b-R18_MALAI_FATIG/
Shortness of breath walking on level ground	16083/ 134,225	European	https://gwas.mrcieu.ac.uk/datasets/ukb-b-9543/
Heart arrhythmia	28079/286109	European	https://storage.googleapis.com/finngen-public-data-r9/summary_stats/finngen_R9_I9_OTHARR.gz
Eating disorders	1874/216918	European	https://gwas.mrcieu.ac.uk/datasets/finn-b-F5_EATING/
Myalgia	3,021/167,641	European	https://gwas.mrcieu.ac.uk/datasets/finn-b-M13_MYALGIA/
Dorsalgia	59438/270964	European	https://storage.googleapis.com/finngen-public-data-r9/summary_stats/finngen_R9_M13_DORSALGIA.gz
Joint pain	27688/205355	European	https://storage.googleapis.com/finngen-public-data-r9/summary_stats/finngen_R9_JOINTPAIN.gz
Pain (limb, back, neck, head abdominally)	171922/204598	European	https://storage.googleapis.com/finngen-public-data-r9/summary_stats/finngen_R9_PAIN.gz
Sleeplessness / insomnia	4214/371145	European	https://storage.googleapis.com/finngen-public-data-r9/summary_stats/finngen_R9_F5_INSOMNIA.gz
Memory loss	2526/358429	European	https://storage.googleapis.com/finngen-public-data-r9/summary_stats/finngen_R9_MEMLOSS.gz
Depression (broad)	43280/329192	European	https://storage.googleapis.com/finngen-public-data-r9/summary_stats/finngen_R9_F5_DEPRESSIO.gz
Anxiety disorders	40191/277526	European	https://storage.googleapis.com/finngen-public-data-r9/summary_stats/finngen_R9_KRA_PSY_ANXIETY_EXMORE.gz
Ever attempted suicide	8978/368299	European	https://storage.googleapis.com/finngen-public-data-r9/summary_stats/finngen_R9_VWXY20_SUICI_OTHER_INTENTI_SELF_H.gz
Alcohol use	8866/209,926	European	https://gwas.mrcieu.ac.uk/datasets/finn-b-AUD/
Tobacco use	1304/375973	European	https://storage.googleapis.com/finngen-public-data-r9/summary_stats/finngen_R9_Z21_TOBAC_USE.gz
erectile dysfunction	6175/217630	European	https://gwas.mrcieu.ac.uk/datasets/ebi-a-GCST006956/
Alopecia areata	682/3661140	European	https://storage.googleapis.com/finngen-public-data-r9/summary_stats/finngen_R9_L12_ALOPECAREATA.gz

## Sheet: S2
Table S2 Instrument SNPs after harmonization for COVID-19 and its outcomes, while excluding any secondary phenotypes in UVMR
Covid-19 and Malaise/fatigue
Exposure								Outcome
SNP	effect_allele	other_allele	beta	se	pval	effect_allele	other_allele	beta	se	pval	F
rs10774673	C	T	0.028916	0.0048301	2.14e-09	C	T	-0.0245	0.0194	0.2084	35.8397
rs11264339	C	T	-0.035023	0.0045618	1.62e-14	C	T	0.0204	0.0173	0.2379	58.9433
rs184781326	A	G	-0.06902	0.011679	3.43e-09	A	G	0.0146	0.0392	0.709601	34.9252
rs2260685	T	C	0.033425	0.0046886	1.01e-12	T	C	0.0017	0.0174	0.9223	50.8226
rs2290859	C	T	-0.050838	0.0048604	1.32e-25	C	T	-0.023	0.018	0.2016	109.404
rs2834158	T	C	-0.040547	0.0048711	8.5e-17	T	C	-0.0104	0.0178	0.5582	69.2889
rs35044562	A	G	0.12798	0.0084762	1.65e-51	A	G	0.0053	0.032	0.8692	227.972
rs676314	A	G	0.027577	0.0048146	1.02e-08	A	G	-0.0389	0.0187	0.0372203	32.8075
rs679574	C	G	-0.036048	0.0045957	4.37e-15	C	G	-0.0148	0.0178	0.4057	61.526
rs7118388	A	G	0.026551	0.0045331	4.71e-09	A	G	0.0499	0.0173	0.00399899	34.3061
rs73062389	G	A	0.20044	0.0098613	7.59e-92	G	A	-0.0121	0.0552	0.8264	413.143
hospitalized covid and Malaise/fatigue
Exposure						Outcome
SNP	effect_allele	other_allele	beta	se	pval	effect_allele	other_allele	beta	se	pval	F
rs117169628	G	A	0.10114	0.013651	1.27e-13	G	A	0.0149	0.0265	0.5748	54.893
rs139589338	A	G	0.20902	0.03574	4.96e-09	A	G	-0.0174	0.0612	0.776699	34.2032
rs149533170	G	A	0.28389	0.051106	2.78e-08	G	A	0.2651	0.1816	0.1444	30.8572
rs1634761	C	T	-0.067678	0.0094951	1.02e-12	C	T	0.0126	0.0175	0.4712	50.8038
rs17412601	T	C	-0.068259	0.010317	3.69e-11	T	C	-0.0237	0.018	0.1888	43.7737
rs17885848	C	T	0.061114	0.010877	1.92e-08	C	T	-0.0097	0.0183	0.596	31.5692
rs2102497	T	C	0.064371	0.011743	4.21e-08	T	C	0.0305	0.0193	0.1143	30.0485
rs3014983	C	T	-0.069511	0.012003	6.99e-09	C	T	0.0132	0.0184	0.4748	33.5373
rs34712979	G	A	-0.064307	0.011488	2.17e-08	G	A	-0.0035	0.0202	0.8612	31.3349
rs35705950	G	T	-0.098933	0.015532	1.89e-10	G	T	0.0548	0.0291	0.0596705	40.5721
rs41435745	G	C	0.21307	0.035222	1.45e-09	G	C	-0.0003	0.0347	0.9942	36.5946
rs4475253	A	G	0.058194	0.010052	7.07e-09	A	G	-0.0018	0.0185	0.9237	33.5159
rs45524632	C	A	0.22336	0.034592	1.07e-10	C	A	-0.0429	0.0704	0.542199	41.6926
rs4767025	C	T	0.07545	0.010079	7.11e-14	C	T	-0.0245	0.0194	0.2085	56.0381
rs5023077	T	C	-0.06608	0.0095148	3.79e-12	T	C	-0.0046	0.0173	0.7907	48.2326
rs61078946	A	T	-0.089625	0.016194	3.12e-08	A	T	-0.0092	0.029	0.7523	30.6302
rs61882275	G	A	-0.091959	0.0099445	2.3e-20	G	A	-0.0201	0.0199	0.3121	85.5111
rs657152	A	C	-0.10009	0.0097644	1.18e-24	A	C	0.0345	0.0173	0.0462796	105.073
rs676314	A	G	0.077962	0.010055	8.94e-15	A	G	-0.0389	0.0187	0.0372203	60.1176
rs67959919	G	A	0.49158	0.017513	2.31e-173	G	A	0.005	0.0319	0.8747	787.893
rs78314212	C	T	0.122	0.017175	1.22e-12	C	T	-0.0123	0.0297	0.678	50.4576
rs9636867	A	G	0.12824	0.010176	2.05e-36	A	G	0.0115	0.0179	0.5201	158.815
Very severe respiratory confirmed covid and Malaise/fatigue
Exposure						Outcome
SNP	effect_allele	other_allele	beta	se	pval	effect_allele	other_allele	beta	se	pval	F
rs10066378	T	C	0.11796	0.021006	1.96e-08	T	C	-0.0312	0.0283	0.2716	31.5343
rs10850097	C	T	0.095247	0.014916	1.71e-10	C	T	-0.0245	0.0194	0.2084	40.7754
rs11208559	C	G	0.10253	0.017132	2.17e-09	C	G	-0.0185	0.0183	0.3133	35.8167
rs1128175	A	G	-0.1255	0.017115	2.25e-13	A	G	0.0038	0.0213	0.8576	53.7692
rs11614702	G	A	0.10135	0.01383	2.33e-13	G	A	0.0102	0.0174	0.5593	53.7036
rs117169628	G	A	0.15749	0.020078	4.37e-15	G	A	0.0149	0.0265	0.5748	61.5269
rs12534422	C	T	0.085624	0.015073	1.34e-08	C	T	-0.009	0.0202	0.6575	32.2695
rs12610495	A	G	0.24167	0.016049	3.05e-51	A	G	0.0391	0.0183	0.03225	226.751
rs12614007	G	A	0.094133	0.016881	2.46e-08	G	A	0.0331	0.0193	0.0859409	31.0948
rs17713054	G	A	0.75584	0.026008	1.09e-185	G	A	0.0048	0.0319	0.8799	844.59
rs17885848	C	T	0.090196	0.015623	7.77e-09	C	T	-0.0097	0.0183	0.596	33.3308
rs2236645	C	T	0.17941	0.024951	6.46e-13	C	T	-0.0141	0.0297	0.6338	51.7032
rs2569703	C	G	-0.10827	0.014048	1.29e-14	C	G	0.0089	0.0177	0.6175	59.4001
rs28368148	C	G	0.44878	0.065493	7.27e-12	C	G	0.2658	0.1817	0.1434	46.9545
rs343320	G	A	0.15423	0.027508	2.06e-08	G	A	0.0154	0.0404	0.703399	31.4355
rs368565	C	T	0.1056	0.014909	1.41e-12	C	T	0.0145	0.0173	0.4025	50.1685
rs568035	C	T	0.14307	0.025967	3.59e-08	C	T	0.0292	0.0386	0.4501	30.3566
rs60132559	C	T	0.091456	0.015009	1.11e-09	C	T	-0.0387	0.0187	0.0379298	37.1297
rs61882275	G	A	-0.12605	0.014659	8.05e-18	G	A	-0.0201	0.0199	0.3121	73.9396
rs9636867	A	G	0.18394	0.015088	3.47e-34	A	G	0.0115	0.0179	0.5201	148.624
Covid-19 and Shortness of breath walking on level ground
Exposure						Outcome
SNP	effect_allele	other_allele	beta	se	pval	effect_allele	other_allele	beta	se	pval	F
rs10774673	C	T	0.028916	0.0048301	2.14e-09	C	T	0.000263292	0.00117473	0.82	35.8397
rs184781326	A	G	-0.06902	0.011679	3.43e-09	A	G	0.00374203	0.00250277	0.13	34.9252
rs2260685	T	C	0.033425	0.0046886	1.01e-12	T	C	0.00137248	0.00112749	0.22	50.8226
rs2290859	C	T	-0.050838	0.0048604	1.32e-25	C	T	0.000701128	0.00117913	0.55	109.404
rs2834158	T	C	-0.040547	0.0048711	8.5e-17	T	C	-0.0011631	0.0012148	0.34	69.2889
rs35044562	A	G	0.12798	0.0084762	1.65e-51	A	G	-0.00141086	0.00221756	0.52	227.972
rs676314	A	G	0.027577	0.0048146	1.02e-08	A	G	-0.00146913	0.00119565	0.22	32.8075
rs679574	C	G	-0.036048	0.0045957	4.37e-15	C	G	-0.0020193	0.00112122	0.0719996	61.526
rs7118388	A	G	0.026551	0.0045331	4.71e-09	A	G	0.00105745	0.00112689	0.35	34.3061
rs73062389	G	A	0.20044	0.0098613	7.59e-92	G	A	0.000402182	0.00237047	0.87	413.143
hospitalized covid and Shortness of breath walking on level ground
Exposure						Outcome
SNP	effect_allele	other_allele	beta	se	pval	effect_allele	other_allele	beta	se	pval	F
rs117169628	G	A	0.10114	0.013651	1.27e-13	G	A	0.00134969	0.00159981	0.4	54.893
rs1498399	A	G	0.068773	0.010063	8.24e-12	A	G	-0.000871902	0.00115124	0.450001	46.7069
rs1634761	C	T	-0.067678	0.0094951	1.02e-12	C	T	-0.000400611	0.00112144	0.719999	50.8038
rs17279437	G	A	-0.11372	0.016819	1.37e-11	G	A	-0.00319941	0.00182536	0.08	45.7165
rs17412601	T	C	-0.068259	0.010317	3.69e-11	T	C	0.00068607	0.00117827	0.56	43.7737
rs17885848	C	T	0.061114	0.010877	1.92e-08	C	T	-0.000280473	0.00119888	0.82	31.5692
rs2102497	T	C	0.064371	0.011743	4.21e-08	T	C	0.00190862	0.00129505	0.14	30.0485
rs3014983	C	T	-0.069511	0.012003	6.99e-09	C	T	0.00219552	0.00132988	0.0990011	33.5373
rs41264915	A	G	-0.14296	0.015375	1.43e-20	A	G	-0.000887505	0.00177932	0.62	86.4567
rs4475253	A	G	0.058194	0.010052	7.07e-09	A	G	-0.00158503	0.00121514	0.19	33.5159
rs45524632	C	A	0.22336	0.034592	1.07e-10	C	A	0.00301809	0.0035438	0.39	41.6926
rs4767025	C	T	0.07545	0.010079	7.11e-14	C	T	0.000248677	0.00117476	0.83	56.0381
rs492602	A	G	-0.055036	0.0095341	7.81e-09	A	G	-0.00193777	0.00112114	0.0840001	33.3223
rs61078946	A	T	-0.089625	0.016194	3.12e-08	A	T	0.0027402	0.00183066	0.13	30.6302
rs61882275	G	A	-0.091959	0.0099445	2.3e-20	G	A	-0.000424739	0.00116114	0.709999	85.5111
rs63750417	C	T	-0.091763	0.011487	1.37e-15	C	T	-0.00117703	0.0013451	0.38	63.8149
rs657152	A	C	-0.10009	0.0097644	1.18e-24	A	C	0.00218993	0.00118193	0.064	105.073
rs676314	A	G	0.077962	0.010055	8.94e-15	A	G	-0.00146913	0.00119565	0.22	60.1176
rs67959919	G	A	0.49158	0.017513	2.31e-173	G	A	-0.00172599	0.002206	0.43	787.893
rs78295726	C	T	0.073968	0.013044	1.42e-08	C	T	0.00142803	0.00148278	0.34	32.1563
rs78314212	C	T	0.122	0.017175	1.22e-12	C	T	0.00293571	0.00209689	0.16	50.4576
rs9636867			0.12824	0.010176	2.05e-36	A	G	0.00115111	0.00121628	0.34	158.815
Very severe respiratory confirmed covid and Shortness of breath walking on level ground
Exposure						Outcome
SNP	effect_allele	other_allele	beta	se	pval	effect_allele	other_allele	beta	se	pval	F
rs10066378	T	C	0.11796	0.021006	1.96e-08	T	C	-0.00210565	0.00172859	0.22	31.5343
rs10850097	C	T	0.095247	0.014916	1.71e-10	C	T	0.000335535	0.00117377	0.77	40.7754
rs11208559	C	G	0.10253	0.017132	2.17e-09	C	G	-0.00251832	0.00128862	0.051	35.8167
rs11614702	G	A	0.10135	0.01383	2.33e-13	G	A	0.000640576	0.0011225	0.57	53.7036
rs117169628	G	A	0.15749	0.020078	4.37e-15	G	A	0.00134969	0.00159981	0.4	61.5269
rs12534422	C	T	0.085624	0.015073	1.34e-08	C	T	-0.00138802	0.00119763	0.25	32.2695
rs12614007	G	A	0.094133	0.016881	2.46e-08	G	A	0.00210479	0.00131798	0.11	31.0948
rs17279437	G	A	-0.17214	0.025124	7.3e-12	G	A	-0.00319941	0.00182536	0.08	46.9446
rs17713054	G	A	0.75584	0.026008	1.09e-185	G	A	-0.00177947	0.00220574	0.42	844.59
rs17885848	C	T	0.090196	0.015623	7.77e-09	C	T	-0.000280473	0.00119888	0.82	33.3308
rs2236645	C	T	0.17941	0.024951	6.46e-13	C	T	0.00352267	0.00207575	0.0899995	51.7032
rs2569703	C	G	-0.10827	0.014048	1.29e-14	C	G	0.00014649	0.00112715	0.9	59.4001
rs343320	G	A	0.15423	0.027508	2.06e-08	G	A	-0.000275573	0.00206726	0.89	31.4355
rs34712979	G	A	-0.10951	0.01701	1.21e-10	G	A	0.000309777	0.00128901	0.81	41.4476
rs368565	C	T	0.1056	0.014909	1.41e-12	C	T	0.00154577	0.00114212	0.18	50.1685
rs41264915	A	G	-0.20626	0.022896	2.09e-19	A	G	-0.000887505	0.00177932	0.62	81.1542
rs568035	C	T	0.14307	0.025967	3.59e-08	C	T	-0.0013846	0.00228374	0.54	30.3566
rs60132559	C	T	0.091456	0.015009	1.11e-09	C	T	-0.00149566	0.001197	0.21	37.1297
rs61882275	G	A	-0.12605	0.014659	8.05e-18	G	A	-0.000424739	0.00116114	0.709999	73.9396
rs62056905	A	G	-0.1285	0.016821	2.18e-14	A	G	-0.00120277	0.00134706	0.37	58.3583
rs9636867	A	G	0.18394	0.015088	3.47e-34	A	G	0.00115111	0.00121628	0.34	148.624
Covid-19 and Heart arrhythmia
Exposure						Outcome
SNP	effect_allele	other_allele	beta	se	pval	effect_allele	other_allele	beta	se	pval	F
rs10774673	C	T	0.028916	0.0048301	2.14e-09	C	T	0.0165188	0.0101833	0.104772	35.8397
rs2260685	T	C	0.033425	0.0046886	1.01e-12	T	C	-0.0104167	0.00910658	0.252679	50.8226
rs2290859	C	T	-0.050838	0.0048604	1.32e-25	C	T	-0.0143523	0.00943017	0.128021	109.404
rs2834158	T	C	-0.040547	0.0048711	8.5e-17	T	C	-0.00386189	0.00937554	0.680404	69.2889
rs35044562	A	G	0.12798	0.0084762	1.65e-51	A	G	-0.0211448	0.0166478	0.204039	227.972
rs676314	A	G	0.027577	0.0048146	1.02e-08	A	G	0.0119256	0.00978721	0.223039	32.8075
rs679574	C	G	-0.036048	0.0045957	4.37e-15	C	G	-0.00350395	0.00936586	0.708316	61.526
rs7118388	A	G	0.026551	0.0045331	4.71e-09	A	G	0.00895568	0.00910241	0.325174	34.3061
rs73062389	G	A	0.20044	0.0098613	7.59e-92	G	A	-0.00708317	0.0284899	0.803654	413.143
rs9264740	C	T	-0.030474	0.0052595	6.87e-09	C	T	0.0153812	0.00981436	0.117064	33.5714
hospitalized covid and Heart arrhythmia
Exposure						Outcome
SNP	effect_allele	other_allele	beta	se	pval	effect_allele	other_allele	beta	se	pval	F
rs117169628	G	A	0.10114	0.013651	1.27e-13	G	A	-0.0150059	0.0138665	0.279175	54.893
rs139589338	A	G	0.20902	0.03574	4.96e-09	A	G	0.0419251	0.0323793	0.195385	34.2032
rs149533170	G	A	0.28389	0.051106	2.78e-08	G	A	-0.0180394	0.0947447	0.848996	30.8572
rs17412601	T	C	-0.068259	0.010317	3.69e-11	T	C	-0.0147248	0.00942784	0.118325	43.7737
rs2102497	T	C	0.064371	0.011743	4.21e-08	T	C	-0.00226274	0.0101497	0.823585	30.0485
rs3014983	C	T	-0.069511	0.012003	6.99e-09	C	T	-0.0063196	0.00970258	0.514833	33.5373
rs34712979	G	A	-0.064307	0.011488	2.17e-08	G	A	0.0130252	0.0104773	0.213798	31.3349
rs35705950	G	T	-0.098933	0.015532	1.89e-10	G	T	0.0283475	0.0152727	0.0634395	40.5721
rs41435745	G	C	0.21307	0.035222	1.45e-09	G	C	0.0159265	0.0180532	0.377669	36.5946
rs4475253	A	G	0.058194	0.010052	7.07e-09	A	G	-0.00598647	0.00968899	0.536665	33.5159
rs45524632	C	A	0.22336	0.034592	1.07e-10	C	A	0.0189203	0.0371864	0.610896	41.6926
rs4767025	C	T	0.07545	0.010079	7.11e-14	C	T	0.0165074	0.0101833	0.105013	56.0381
rs492602	A	G	-0.055036	0.0095341	7.81e-09	A	G	-0.00327859	0.00937041	0.726424	33.3222
rs5023077	T	C	-0.06608	0.0095148	3.79e-12	T	C	-0.0144643	0.0090958	0.111786	48.2326
rs61078946	A	T	-0.089625	0.016194	3.12e-08	A	T	0.023678	0.0152171	0.119705	30.6302
rs61882275	G	A	-0.091959	0.0099445	2.3e-20	G	A	-0.0139508	0.0104239	0.180782	85.5111
rs676314	A	G	0.077962	0.010055	8.94e-15	A	G	0.0119256	0.00978721	0.223039	60.1176
rs67959919	G	A	0.49158	0.017513	2.31e-173	G	A	-0.020835	0.0166273	0.210183	787.893
rs78314212	C	T	0.122	0.017175	1.22e-12	C	T	-0.0254446	0.0164506	0.121927	50.4576
rs9636867	A	G	0.12824	0.010176	2.05e-36	A	G	0.00370394	0.00938538	0.693102	158.815
Very severe respiratory confirmed covid and Heart arrhythmia
Exposure						Outcome
SNP	effect_allele	other_allele	beta	se	pval	effect_allele	other_allele	beta	se	pval	F
rs10066378	T	C	0.11796	0.021006	1.96e-08	T	C	-0.0298238	0.0148347	0.0443874	31.5343
rs10850097	C	T	0.095247	0.014916	1.71e-10	C	T	0.0165188	0.0101833	0.104773	40.7754
rs11208559	C	G	0.10253	0.017132	2.17e-09	C	G	0.00609731	0.00963558	0.526871	35.8167
rs1128175	A	G	-0.1255	0.017115	2.25e-13	A	G	0.0156537	0.0098877	0.113388	53.7692
rs11614702	G	A	0.10135	0.01383	2.33e-13	G	A	0.0143459	0.00915084	0.116947	53.7036
rs117169628	G	A	0.15749	0.020078	4.37e-15	G	A	-0.0150059	0.0138665	0.279175	61.5269
rs12534422	C	T	0.085624	0.015073	1.34e-08	C	T	0.00744366	0.01062	0.483357	32.2695
rs12610495	A	G	0.24167	0.016049	3.05e-51	A	G	0.0259866	0.00958934	0.0067293	226.751
rs12614007	G	A	0.094133	0.016881	2.46e-08	G	A	0.00586304	0.0101198	0.562347	31.0948
rs17713054	G	A	0.75584	0.026008	1.09e-185	G	A	-0.0208251	0.0166292	0.210452	844.59
rs2236645	C	T	0.17941	0.024951	6.46e-13	C	T	-0.0259242	0.0156567	0.0977642	51.7032
rs2569703	C	G	-0.10827	0.014048	1.29e-14	C	G	-0.0228287	0.00928197	0.0139143	59.4001
rs28368148	C	G	0.44878	0.065493	7.27e-12	C	G	-0.0179315	0.0947447	0.849888	46.9545
rs343320	G	A	0.15423	0.027508	2.06e-08	G	A	-0.0361453	0.0212004	0.0882064	31.4355
rs34712979	G	A	-0.10951	0.01701	1.21e-10	G	A	0.0130252	0.0104773	0.213798	41.4476
rs35705950	G	T	-0.1636	0.022785	6.96e-13	G	T	0.0283475	0.0152727	0.0634395	51.5547
rs568035	C	T	0.14307	0.025967	3.59e-08	C	T	0.033201	0.0202507	0.101108	30.3566
rs60132559	C	T	0.091456	0.015009	1.11e-09	C	T	0.0119485	0.0097869	0.222138	37.1297
rs61882275	G	A	-0.12605	0.014659	8.05e-18	G	A	-0.0139508	0.0104239	0.180782	73.9396
rs62056905	A	G	-0.1285	0.016821	2.18e-14	A	G	-0.00137484	0.0166406	0.934154	58.3583
rs9636867	A	G	0.18394	0.015088	3.47e-34	A	G	0.00370394	0.00938538	0.693102	148.624
Covid-19 and Eating disorders
Exposure						Outcome
SNP	effect_allele	other_allele	beta	se	pval	effect_allele	other_allele	beta	se	pval	F
rs10774673	C	T	0.028916	0.0048301	2.14e-09	C	T	-0.0103	0.0374	0.783201	35.8397
rs1123573	A	G	-0.026386	0.0047693	3.16e-08	A	G	-0.0283	0.0353	0.4228	30.6082
rs11264339	C	T	-0.035023	0.0045618	1.62e-14	C	T	0.0077	0.0332	0.8155	58.9433
rs12610495	A	G	0.049515	0.0050773	1.8e-22	A	G	0.0318	0.0351	0.3648	95.106
rs184781326	A	G	-0.06902	0.011679	3.43e-09	A	G	0.1016	0.0751	0.1763	34.9252
rs2260685	T	C	0.033425	0.0046886	1.01e-12	T	C	-0.0514	0.0333	0.1222	50.8226
rs2290859	C	T	-0.050838	0.0048604	1.32e-25	C	T	-0.0058	0.0345	0.8668	109.404
rs2834158	T	C	-0.040547	0.0048711	8.5e-17	T	C	0.0244	0.0342	0.4765	69.2889
rs35044562	A	G	0.12798	0.0084762	1.65e-51	A	G	-0.0363	0.0609	0.5518	227.972
rs554833	T	C	-0.090799	0.0047649	5.88e-81	T	C	0.0788	0.0334	0.0181698	363.124
rs676314	A	G	0.027577	0.0048146	1.02e-08	A	G	-0.0084	0.0358	0.8154	32.8075
rs679574	C	G	-0.036048	0.0045957	4.37e-15	C	G	-0.0308	0.0343	0.3692	61.526
rs7118388	A	G	0.026551	0.0045331	4.71e-09	A	G	0.0201	0.0334	0.5462	34.3061
rs73062389	G	A	0.20044	0.0098613	7.59e-92	G	A	0.0343	0.1071	0.749	413.143
hospitalized covid and Eating disorders
Exposure						Outcome
SNP	effect_allele	other_allele	beta	se	pval	effect_allele	other_allele	beta	se	pval	F
rs1123573	A	G	-0.068848	0.010432	4.12e-11	A	G	-0.0283	0.0353	0.4228	43.556
rs117169628	G	A	0.10114	0.013651	1.27e-13	G	A	0.0718	0.051	0.1589	54.893
rs12585036	C	T	0.096736	0.011638	9.4e-17	C	T	0.0437	0.0403	0.2774	69.0907
rs12610495	A	G	0.14828	0.011043	4.17e-41	A	G	0.0318	0.0351	0.3648	180.298
rs139589338	A	G	0.20902	0.03574	4.96e-09	A	G	-0.0552	0.119	0.6428	34.2032
rs149533170	G	A	0.28389	0.051106	2.78e-08	G	A	-0.0585	0.3586	0.8704	30.8572
rs1498399	A	G	0.068773	0.010063	8.24e-12	A	G	0.0025	0.0338	0.9399	46.7069
rs1634761	C	T	-0.067678	0.0094951	1.02e-12	C	T	0.0246	0.0338	0.4657	50.8038
rs17412601	T	C	-0.068259	0.010317	3.69e-11	T	C	-0.0063	0.0345	0.8548	43.7737
rs17885848	C	T	0.061114	0.010877	1.92e-08	C	T	0.0189	0.0349	0.5892	31.5692
rs2102497	T	C	0.064371	0.011743	4.21e-08	T	C	-0.0254	0.0372	0.4933	30.0485
rs2897075	C	T	0.058531	0.009857	2.88e-09	C	T	0.0099	0.0341	0.7718	35.26
rs3014983	C	T	-0.069511	0.012003	6.99e-09	C	T	0.054	0.0353	0.1261	33.5373
rs34712979	G	A	-0.064307	0.011488	2.17e-08	G	A	-0.024	0.0386	0.534399	31.3349
rs35705950	G	T	-0.098933	0.015532	1.89e-10	G	T	-0.1149	0.0557	0.03897	40.5721
rs41435745	G	C	0.21307	0.035222	1.45e-09	G	C	-0.1109	0.0659	0.0926595	36.5946
rs4475253	A	G	0.058194	0.010052	7.07e-09	A	G	-0.039	0.0354	0.2714	33.5159
rs45524632	C	A	0.22336	0.034592	1.07e-10	C	A	-0.0063	0.1363	0.9631	41.6926
rs4767025	C	T	0.07545	0.010079	7.11e-14	C	T	-0.0103	0.0374	0.7833	56.0381
rs5023077	T	C	-0.06608	0.0095148	3.79e-12	T	C	-0.0383	0.0332	0.248	48.2326
rs61078946	A	T	-0.089625	0.016194	3.12e-08	A	T	-0.0291	0.0559	0.6027	30.6302
rs61882275	G	A	-0.091959	0.0099445	2.3e-20	G	A	-0.032	0.0384	0.4054	85.5111
rs657152	A	C	-0.10009	0.0097644	1.18e-24	A	C	0.0826	0.0333	0.0130401	105.073
rs676314	A	G	0.077962	0.010055	8.94e-15	A	G	-0.0084	0.0358	0.8154	60.1176
rs67959919	G	A	0.49158	0.017513	2.31e-173	G	A	-0.0396	0.0607	0.5144	787.893
rs78314212	C	T	0.122	0.017175	1.22e-12	C	T	0.076	0.0564	0.1781	50.4576
rs9636867	A	G	0.12824	0.010176	2.05e-36	A	G	-0.0245	0.0343	0.4753	158.815
Very severe respiratory confirmed covid and Eating disorders
Exposure						Outcome
SNP	effect_allele	other_allele	beta	se	pval	effect_allele	other_allele	beta	se	pval	F
rs10066378	T	C	0.11796	0.021006	1.96e-08	T	C	-0.1051	0.0546	0.0539598	31.5343
rs10850097	C	T	0.095247	0.014916	1.71e-10	C	T	-0.0103	0.0374	0.783201	40.7754
rs11208559	C	G	0.10253	0.017132	2.17e-09	C	G	-0.0629	0.0351	0.0729105	35.8167
rs1123573	A	G	-0.10621	0.0152	2.8e-12	A	G	-0.0283	0.0353	0.4228	48.8252
rs11614702	G	A	0.10135	0.01383	2.33e-13	G	A	0.0307	0.0334	0.3576	53.7036
rs117169628	G	A	0.15749	0.020078	4.37e-15	G	A	0.0718	0.051	0.1589	61.5269
rs12534422	C	T	0.085624	0.015073	1.34e-08	C	T	0.0041	0.0388	0.9157	32.2695
rs12585036	C	T	0.14143	0.017239	2.32e-16	C	T	0.0437	0.0403	0.2774	67.3068
rs12610495	A	G	0.24167	0.016049	3.05e-51	A	G	0.0318	0.0351	0.3648	226.751
rs12614007	G	A	0.094133	0.016881	2.46e-08	G	A	0.0915	0.037	0.0134301	31.0948
rs17713054	G	A	0.75584	0.026008	1.09e-185	G	A	-0.0399	0.0607	0.5107	844.59
rs17885848	C	T	0.090196	0.015623	7.77e-09	C	T	0.0189	0.0349	0.5892	33.3308
rs2236645	C	T	0.17941	0.024951	6.46e-13	C	T	0.0807	0.0564	0.1526	51.7032
rs2569703	C	G	-0.10827	0.014048	1.29e-14	C	G	-0.0015	0.034	0.9646	59.4001
rs28368148	C	G	0.44878	0.065493	7.27e-12	C	G	-0.061	0.3586	0.8649	46.9545
rs2897075	C	T	0.087987	0.014375	9.31e-10	C	T	0.0099	0.0341	0.7718	37.4646
rs343320	G	A	0.15423	0.027508	2.06e-08	G	A	0.0417	0.0781	0.593401	31.4355
rs34712979	G	A	-0.10951	0.01701	1.21e-10	G	A	-0.024	0.0386	0.534399	41.4476
rs35705950	G	T	-0.1636	0.022785	6.96e-13	G	T	-0.1149	0.0557	0.03897	51.5547
rs368565	C	T	0.1056	0.014909	1.41e-12	C	T	0.022	0.0331	0.5069	50.1685
rs550057	T	C	-0.11703	0.015941	2.11e-13	T	C	0.1039	0.036	0.00386901	53.8968
rs568035	C	T	0.14307	0.025967	3.59e-08	C	T	-0.0488	0.0732	0.5048	30.3566
rs60132559	C	T	0.091456	0.015009	1.11e-09	C	T	-0.0095	0.0358	0.790801	37.1297
rs61882275	G	A	-0.12605	0.014659	8.05e-18	G	A	-0.032	0.0384	0.4054	73.9396
rs9636867	A	G	0.18394	0.015088	3.47e-34	A	G	-0.0245	0.0343	0.4753	148.624
Covid-19 and Myalgia
Exposure						Outcome
SNP	effect_allele	other_allele	beta	se	pval	effect_allele	other_allele	beta	se	pval	F
rs10774673	C	T	0.028916	0.0048301	2.14e-09	C	T	0.0121	0.0295	0.681999	35.8397
rs1123573	A	G	-0.026386	0.0047693	3.16e-08	A	G	-0.0362	0.0279	0.1935	30.6082
rs11264339	C	T	-0.035023	0.0045618	1.62e-14	C	T	-0.0087	0.0262	0.7405	58.9433
rs12610495	A	G	0.049515	0.0050773	1.8e-22	A	G	0.0533	0.0277	0.05425	95.106
rs184781326	A	G	-0.06902	0.011679	3.43e-09	A	G	-0.0871	0.0599	0.1462	34.9252
rs2260685	T	C	0.033425	0.0046886	1.01e-12	T	C	0.0096	0.0263	0.714801	50.8226
rs2290859	C	T	-0.050838	0.0048604	1.32e-25	C	T	-0.0171	0.0274	0.5312	109.404
rs2834158	T	C	-0.040547	0.0048711	8.5e-17	T	C	-0.004	0.0271	0.8828	69.2889
rs35044562	A	G	0.12798	0.0084762	1.65e-51	A	G	-0.0041	0.0484	0.9333	227.972
rs676314	A	G	0.027577	0.0048146	1.02e-08	A	G	0.0126	0.0283	0.655901	32.8075
rs679574	C	G	-0.036048	0.0045957	4.37e-15	C	G	0.0397	0.0271	0.1431	61.526
rs73062389	G	A	0.20044	0.0098613	7.59e-92	G	A	0.0803	0.0823	0.3293	413.143
rs9264740	C	T	-0.030474	0.0052595	6.87e-09	C	T	-0.0219	0.0321	0.494899	33.5714
hospitalized covid and Myalgia
Exposure						Outcome
SNP	effect_allele	other_allele	beta	se	pval	effect_allele	other_allele	beta	se	pval	F
rs1123573	A	G	-0.068848	0.010432	4.12e-11	A	G	-0.0362	0.0279	0.1935	43.556
rs117169628	G	A	0.10114	0.013651	1.27e-13	G	A	0.074	0.0401	0.06498	54.893
rs12585036	C	T	0.096736	0.011638	9.4e-17	C	T	0.0209	0.0318	0.5107	69.0907
rs12610495	A	G	0.14828	0.011043	4.17e-41	A	G	0.0533	0.0277	0.05425	180.298
rs139589338	A	G	0.20902	0.03574	4.96e-09	A	G	-0.087	0.094	0.3545	34.2032
rs149533170	G	A	0.28389	0.051106	2.78e-08	G	A	-0.1936	0.2684	0.4706	30.8572
rs1498399	A	G	0.068773	0.010063	8.24e-12	A	G	0.003	0.0267	0.9104	46.7069
rs1634761	C	T	-0.067678	0.0094951	1.02e-12	C	T	-0.007	0.0267	0.793299	50.8038
rs17279437	G	A	-0.11372	0.016819	1.37e-11	G	A	0.0452	0.0438	0.3015	45.7165
rs17412601	T	C	-0.068259	0.010317	3.69e-11	T	C	-0.0174	0.0274	0.5246	43.7737
rs17885848	C	T	0.061114	0.010877	1.92e-08	C	T	-0.0185	0.0276	0.5027	31.5692
rs2102497	T	C	0.064371	0.011743	4.21e-08	T	C	-0.0429	0.0293	0.1433	30.0485
rs2897075	C	T	0.058531	0.009857	2.88e-09	C	T	0.0268	0.027	0.3212	35.26
rs3014983	C	T	-0.069511	0.012003	6.99e-09	C	T	-0.0124	0.0281	0.6598	33.5373
rs34712979	G	A	-0.064307	0.011488	2.17e-08	G	A	-0.0064	0.0306	0.8349	31.3349
rs35705950	G	T	-0.098933	0.015532	1.89e-10	G	T	0.0628	0.0444	0.1577	40.5721
rs41264915	A	G	-0.14296	0.015375	1.43e-20	A	G	-0.0836	0.0602	0.1654	86.4567
rs41435745	G	C	0.21307	0.035222	1.45e-09	G	C	-0.0562	0.0528	0.2866	36.5946
rs4475253	A	G	0.058194	0.010052	7.07e-09	A	G	-0.0163	0.0281	0.5611	33.5159
rs45524632	C	A	0.22336	0.034592	1.07e-10	C	A	-0.0946	0.1074	0.3782	41.6926
rs4767025	C	T	0.07545	0.010079	7.11e-14	C	T	0.0121	0.0295	0.6818	56.0381
rs5023077	T	C	-0.06608	0.0095148	3.79e-12	T	C	-0.0147	0.0263	0.5762	48.2326
rs61078946	A	T	-0.089625	0.016194	3.12e-08	A	T	0.0243	0.0439	0.580399	30.6302
rs61882275	G	A	-0.091959	0.0099445	2.3e-20	G	A	-0.0262	0.0301	0.3852	85.5111
rs657152	A	C	-0.10009	0.0097644	1.18e-24	A	C	0.0659	0.0263	0.01236	105.073
rs676314	A	G	0.077962	0.010055	8.94e-15	A	G	0.0126	0.0283	0.655901	60.1176
rs67959919	G	A	0.49158	0.017513	2.31e-173	G	A	-0.004	0.0483	0.9342	787.893
rs78295726	C	T	0.073968	0.013044	1.42e-08	C	T	0.0314	0.0382	0.4109	32.1563
rs78314212	C	T	0.122	0.017175	1.22e-12	C	T	-0.0108	0.0451	0.8103	50.4576
rs9636867	A	G	0.12824	0.010176	2.05e-36	A	G	0.0068	0.0271	0.801	158.815
Very severe respiratory confirmed covid and Myalgia
Exposure						Outcome
SNP	effect_allele	other_allele	beta	se	pval	effect_allele	other_allele	beta	se	pval	F
rs10066378	T	C	0.11796	0.021006	1.96e-08	T	C	-0.0774	0.0428	0.0704596	31.5343
rs10850097	C	T	0.095247	0.014916	1.71e-10	C	T	0.0121	0.0295	0.681999	40.7754
rs11208559	C	G	0.10253	0.017132	2.17e-09	C	G	0.0188	0.0279	0.5011	35.8167
rs1123573	A	G	-0.10621	0.0152	2.8e-12	A	G	-0.0362	0.0279	0.1935	48.8252
rs1128175	A	G	-0.1255	0.017115	2.25e-13	A	G	-0.0231	0.0324	0.4767	53.7692
rs11614702	G	A	0.10135	0.01383	2.33e-13	G	A	0.0226	0.0265	0.3934	53.7036
rs117169628	G	A	0.15749	0.020078	4.37e-15	G	A	0.074	0.0401	0.06498	61.5269
rs12534422	C	T	0.085624	0.015073	1.34e-08	C	T	0.0182	0.0307	0.5524	32.2695
rs12585036	C	T	0.14143	0.017239	2.32e-16	C	T	0.0209	0.0318	0.5107	67.3068
rs12610495	A	G	0.24167	0.016049	3.05e-51	A	G	0.0533	0.0277	0.05425	226.751
rs12614007	G	A	0.094133	0.016881	2.46e-08	G	A	-0.0097	0.0294	0.7413	31.0948
rs17713054	G	A	0.75584	0.026008	1.09e-185	G	A	-0.0032	0.0483	0.9475	844.59
rs17885848	C	T	0.090196	0.015623	7.77e-09	C	T	-0.0185	0.0276	0.5027	33.3308
rs2236645	C	T	0.17941	0.024951	6.46e-13	C	T	-0.0171	0.0452	0.705399	51.7032
rs2569703	C	G	-0.10827	0.014048	1.29e-14	C	G	0.0129	0.0269	0.6316	59.4001
rs28368148	C	G	0.44878	0.065493	7.27e-12	C	G	-0.1938	0.2684	0.4702	46.9545
rs2897075	C	T	0.087987	0.014375	9.31e-10	C	T	0.0268	0.027	0.3212	37.4646
rs343320	G	A	0.15423	0.027508	2.06e-08	G	A	0.0616	0.0618	0.3182	31.4355
rs34712979	G	A	-0.10951	0.01701	1.21e-10	G	A	-0.0064	0.0306	0.8349	41.4476
rs35705950	G	T	-0.1636	0.022785	6.96e-13	G	T	0.0628	0.0444	0.1577	51.5547
rs368565	C	T	0.1056	0.014909	1.41e-12	C	T	0.0029	0.0262	0.9124	50.1685
rs41264915	A	G	-0.20626	0.022896	2.09e-19	A	G	-0.0836	0.0602	0.1654	81.1542
rs568035	C	T	0.14307	0.025967	3.59e-08	C	T	0.0984	0.0585	0.0923996	30.3566
rs60132559	C	T	0.091456	0.015009	1.11e-09	C	T	0.0138	0.0283	0.625	37.1297
rs61882275	G	A	-0.12605	0.014659	8.05e-18	G	A	-0.0262	0.0301	0.3852	73.9396
rs9636867	A	G	0.18394	0.015088	3.47e-34	A	G	0.0068	0.0271	0.801	148.624
Covid-19 and Dorsalgia
Exposure						Outcome
SNP	effect_allele	other_allele	beta	se	pval	effect_allele	other_allele	beta	se	pval	F
rs10774673	C	T	0.028916	0.0048301	2.14e-09	C	T	0.010411	0.00731651	0.154751	35.8397
rs1123573	A	G	-0.026386	0.0047693	3.16e-08	A	G	-0.012479	0.00691442	0.0711083	30.6082
rs11264339	C	T	-0.035023	0.0045618	1.62e-14	C	T	0.00624096	0.00651028	0.337744	58.9433
rs12610495	A	G	0.049515	0.0050773	1.8e-22	A	G	-0.00543699	0.00688142	0.429471	95.106
rs2260685	T	C	0.033425	0.0046886	1.01e-12	T	C	0.00415771	0.00652349	0.523901	50.8226
rs2290859	C	T	-0.050838	0.0048604	1.32e-25	C	T	1.66e-05	0.00676328	0.998043	109.404
rs2834158	T	C	-0.040547	0.0048711	8.5e-17	T	C	-0.00826234	0.00671459	0.218508	69.2889
rs35044562	A	G	0.12798	0.0084762	1.65e-51	A	G	-0.00935935	0.0119239	0.4325	227.972
rs676314	A	G	0.027577	0.0048146	1.02e-08	A	G	0.00435526	0.00700872	0.534332	32.8075
rs679574	C	G	-0.036048	0.0045957	4.37e-15	C	G	0.0140618	0.00670044	0.0358492	61.526
hospitalized covid and Dorsalgia
Exposure						Outcome
SNP	effect_allele	other_allele	beta	se	pval	effect_allele	other_allele	beta	se	pval	F
rs1123573	A	G	-0.068848	0.010432	4.12e-11	A	G	-0.012479	0.00691442	0.0711083	43.556
rs117169628	G	A	0.10114	0.013651	1.27e-13	G	A	0.001812	0.00995482	0.855565	54.893
rs12585036	C	T	0.096736	0.011638	9.4e-17	G	C	0.153855	0.346986	0.657473	69.0907
rs12610495	A	G	0.14828	0.011043	4.17e-41	A	G	-0.00543699	0.00688142	0.429471	180.298
rs139589338	A	G	0.20902	0.03574	4.96e-09	A	G	-0.0256703	0.0232139	0.268807	34.2032
rs149533170	G	A	0.28389	0.051106	2.78e-08	G	A	-0.0169186	0.0687284	0.805554	30.8572
rs1498399	A	G	0.068773	0.010063	8.24e-12	A	G	-0.00409989	0.00660036	0.534493	46.7069
rs17279437	G	A	-0.11372	0.016819	1.37e-11	G	A	0.00194143	0.0109401	0.859148	45.7165
rs17412601	T	C	-0.068259	0.010317	3.69e-11	T	C	-0.000317228	0.00676186	0.962581	43.7737
rs2102497	T	C	0.064371	0.011743	4.21e-08	T	C	-0.018702	0.00727517	0.0101506	30.0485
rs2897075	C	T	0.058531	0.009857	2.88e-09	C	T	0.00534129	0.00668925	0.424587	35.26
rs3014983	C	T	-0.069511	0.012003	6.99e-09	C	T	0.0120975	0.00693241	0.080973	33.5373
rs34712979	G	A	-0.064307	0.011488	2.17e-08	G	A	0.00661569	0.00752535	0.379335	31.3349
rs35705950	G	T	-0.098933	0.015532	1.89e-10	G	T	0.0131478	0.0109203	0.228596	40.5721
rs41264915	A	G	-0.14296	0.015375	1.43e-20	A	G	0.0110194	0.0148966	0.459465	86.4567
rs41435745	G	C	0.21307	0.035222	1.45e-09	G	C	0.0236638	0.0128213	0.0649397	36.5946
rs4475253	A	G	0.058194	0.010052	7.07e-09	A	G	0.00359997	0.00693907	0.603903	33.5159
rs45524632	C	A	0.22336	0.034592	1.07e-10	C	A	-0.00388427	0.0266533	0.884132	41.6926
rs4767025	C	T	0.07545	0.010079	7.11e-14	C	T	0.0104097	0.00731651	0.154805	56.0381
rs492602	A	G	-0.055036	0.0095341	7.81e-09	A	G	0.0139143	0.00670423	0.0379446	33.3222
rs5023077	T	C	-0.06608	0.0095148	3.79e-12	T	C	-0.00618048	0.00652077	0.343223	48.2326
rs61078946	A	T	-0.089625	0.016194	3.12e-08	A	T	-0.00388051	0.0108878	0.721533	30.6302
rs61882275	G	A	-0.091959	0.0099445	2.3e-20	G	A	0.0122006	0.00747836	0.102794	85.5111
rs676314	A	G	0.077962	0.010055	8.94e-15	A	G	0.00435526	0.00700872	0.534332	60.1176
rs67959919	G	A	0.49158	0.017513	2.31e-173	G	A	-0.00809807	0.011913	0.496651	787.893
rs78295726	C	T	0.073968	0.013044	1.42e-08	C	T	-0.00763589	0.00944281	0.418718	32.1563
rs78314212	C	T	0.122	0.017175	1.22e-12	C	T	0.00200185	0.0117486	0.864702	50.4576
rs9636867	A	G	0.12824	0.010176	2.05e-36	A	G	0.0084196	0.00672114	0.210313	158.815
Very severe respiratory confirmed covid and Dorsalgia
Exposure						Outcome
SNP	effect_allele	other_allele	beta	se	pval	effect_allele	other_allele	beta	se	pval	F
rs10066378	T	C	0.11796	0.021006	1.96e-08	T	C	-0.00955216	0.0106608	0.37025	31.5343
rs10850097	C	T	0.095247	0.014916	1.71e-10	C	T	0.0104109	0.00731651	0.154754	40.7754
rs11208559	C	G	0.10253	0.017132	2.17e-09	C	G	-0.0107201	0.00688351	0.119384	35.8167
rs1123573	A	G	-0.10621	0.0152	2.8e-12	A	G	-0.012479	0.00691442	0.0711083	48.8252
rs11614702	G	A	0.10135	0.01383	2.33e-13	G	A	0.00386941	0.00655055	0.554722	53.7036
rs117169628	G	A	0.15749	0.020078	4.37e-15	G	A	0.001812	0.00995482	0.855565	61.5269
rs12534422	C	T	0.085624	0.015073	1.34e-08	C	T	-0.00833029	0.00760425	0.273307	32.2695
rs12585036	C	T	0.14143	0.017239	2.32e-16	G	C	0.153855	0.346986	0.657473	67.3068
rs12610495	A	G	0.24167	0.016049	3.05e-51	A	G	-0.00543699	0.00688142	0.429471	226.751
rs12614007	G	A	0.094133	0.016881	2.46e-08	G	A	-0.0118621	0.00723922	0.101299	31.0948
rs17279437	G	A	-0.17214	0.025124	7.3e-12	G	A	0.00194143	0.0109401	0.859148	46.9446
rs17713054	G	A	0.75584	0.026008	1.09e-185	G	A	-0.00864666	0.0119145	0.468007	844.59
rs2236645	C	T	0.17941	0.024951	6.46e-13	C	T	0.0026119	0.0111693	0.815105	51.7032
rs2569703	C	G	-0.10827	0.014048	1.29e-14	C	G	-0.000357138	0.00664732	0.957153	59.4001
rs28368148	C	G	0.44878	0.065493	7.27e-12	C	G	-0.0169784	0.0687284	0.804881	46.9545
rs2897075	C	T	0.087987	0.014375	9.31e-10	C	T	0.00534129	0.00668925	0.424587	37.4646
rs343320	G	A	0.15423	0.027508	2.06e-08	G	A	0.00464019	0.0152414	0.760787	31.4355
rs34712979	G	A	-0.10951	0.01701	1.21e-10	G	A	0.00661569	0.00752535	0.379335	41.4476
rs35705950	G	T	-0.1636	0.022785	6.96e-13	G	T	0.0131478	0.0109203	0.228596	51.5547
rs41264915	A	G	-0.20626	0.022896	2.09e-19	A	G	0.0110194	0.0148966	0.459465	81.1542
rs568035	C	T	0.14307	0.025967	3.59e-08	C	T	-0.00294315	0.0145217	0.839391	30.3566
rs60132559	C	T	0.091456	0.015009	1.11e-09	C	T	0.00445669	0.00700871	0.524856	37.1297
rs61882275	G	A	-0.12605	0.014659	8.05e-18	G	A	0.0122006	0.00747836	0.102794	73.9396
rs9636867	A	G	0.18394	0.015088	3.47e-34	A	G	0.0084196	0.00672114	0.210313	148.624
Covid-19 and Joint pain
Exposure						Outcome
SNP	effect_allele	other_allele	beta	se	pval	effect_allele	other_allele	beta	se	pval	F
rs10774673	C	T	0.028916	0.0048301	2.14e-09	C	T	-0.00869164	0.0103676	0.401834	35.8397
rs1123573	A	G	-0.026386	0.0047693	3.16e-08	A	G	-0.00644015	0.00979966	0.511064	30.6082
rs11264339	C	T	-0.035023	0.0045618	1.62e-14	C	T	0.0198072	0.00920953	0.0314971	58.9433
rs12610495	A	G	0.049515	0.0050773	1.8e-22	A	G	-0.0115043	0.00975541	0.238291	95.106
rs2260685	T	C	0.033425	0.0046886	1.01e-12	T	C	-0.00471363	0.00923798	0.609879	50.8226
rs2290859	C	T	-0.050838	0.0048604	1.32e-25	C	T	0.0104892	0.00958934	0.274026	109.404
rs2834158	T	C	-0.040547	0.0048711	8.5e-17	T	C	-0.00569229	0.00951059	0.549492	69.2889
rs35044562	A	G	0.12798	0.0084762	1.65e-51	A	G	0.0107498	0.0168922	0.52453	227.972
rs676314	A	G	0.027577	0.0048146	1.02e-08	A	G	-0.0156416	0.00993274	0.115312	32.8075
rs679574	C	G	-0.036048	0.0045957	4.37e-15	C	G	0.0199389	0.00949938	0.0358204	61.526
hospitalized covid and Joint pain
Exposure						Outcome
SNP	effect_allele	other_allele	beta	se	pval	effect_allele	other_allele	beta	se	pval	F
rs1123573	A	G	-0.068848	0.010432	4.12e-11	A	G	-0.00644015	0.00979966	0.511064	43.556
rs117169628	G	A	0.10114	0.013651	1.27e-13	G	A	0.00299618	0.0141032	0.831759	54.893
rs12585036	C	T	0.096736	0.011638	9.4e-17	C	G	0.212957	0.483051	0.659315	69.0907
rs12585036	A	G	0.14828	0.011043	4.17e-41	C	T	4.11e-05	0.0111255	0.997049	180.298
rs12610495	A	G	0.20902	0.03574	4.96e-09	A	G	-0.0115043	0.00975541	0.238291	34.2032
rs139589338	G	A	0.28389	0.051106	2.78e-08	A	G	-0.0276228	0.0328843	0.400908	30.8572
rs149533170	A	G	0.068773	0.010063	8.24e-12	G	A	-0.0127173	0.0953617	0.89391	46.7069
rs1498399	C	T	-0.067678	0.0094951	1.02e-12	A	G	0.0116024	0.00935113	0.214699	50.8038
rs1634761	G	A	-0.11372	0.016819	1.37e-11	C	T	0.00324261	0.00920092	0.724521	45.7165
rs17279437	T	C	-0.068259	0.010317	3.69e-11	G	A	0.0106993	0.0154661	0.48907	43.7737
rs17412601	C	T	0.061114	0.010877	1.92e-08	T	C	0.0102268	0.00958719	0.286101	31.5692
rs2102497	T	C	0.064371	0.011743	4.21e-08	T	C	-0.0113242	0.0102963	0.271403	30.0485
rs2326562	C	T	0.053141	0.0097363	4.81e-08	C	T	0.0147798	0.00930404	0.112164	29.7901
rs2897075	C	T	0.058531	0.009857	2.88e-09	C	T	0.00512984	0.00947479	0.588219	35.26
rs3014983	C	T	-0.069511	0.012003	6.99e-09	C	T	0.00984194	0.00982909	0.316678	33.5373
rs34712979	G	A	-0.064307	0.011488	2.17e-08	G	A	-0.00929239	0.0106612	0.383423	31.3349
rs35705950	G	T	-0.098933	0.015532	1.89e-10	G	T	0.00860392	0.0154498	0.577598	40.5721
rs41264915	A	G	-0.14296	0.015375	1.43e-20	A	G	-0.0137398	0.0212295	0.5175	86.4567
rs41435745	G	C	0.21307	0.035222	1.45e-09	G	C	0.0329196	0.0181676	0.0699874	36.5946
rs4475253	A	G	0.058194	0.010052	7.07e-09	A	G	0.00296601	0.00982115	0.76265	33.5159
rs45524632	C	A	0.22336	0.034592	1.07e-10	C	A	-0.0455478	0.037706	0.227057	41.6926
rs4767025	C	T	0.07545	0.010079	7.11e-14	C	T	-0.00869283	0.0103676	0.40177	56.0381
rs492602	A	G	-0.055036	0.0095341	7.81e-09	A	G	0.0195632	0.00950403	0.0395503	33.3223
rs5023077	T	C	-0.06608	0.0095148	3.79e-12	T	C	-0.0183538	0.00923709	0.0469256	48.2326
rs61078946	A	T	-0.089625	0.016194	3.12e-08	A	T	-0.0172566	0.0153793	0.261835	30.6302
rs61882275	G	A	-0.091959	0.0099445	2.3e-20	G	A	0.0171064	0.0105682	0.10552	85.5111
rs63750417	C	T	-0.091763	0.011487	1.37e-15	C	T	-0.00451125	0.0169949	0.790664	63.8149
rs676314	A	G	0.077962	0.010055	8.94e-15	A	G	-0.0156416	0.00993274	0.115312	60.1176
rs67959919	G	A	0.49158	0.017513	2.31e-173	G	A	0.0116636	0.0168783	0.489542	787.893
rs78295726	C	T	0.073968	0.013044	1.42e-08	C	T	-0.0105492	0.013335	0.428891	32.1563
rs78314212	C	T	0.122	0.017175	1.22e-12	C	T	-0.0037638	0.0166407	0.821061	50.4576
rs9636867	A	G	0.12824	0.010176	2.05e-36	A	G	0.00646907	0.00952089	0.496846	158.815
Very severe respiratory confirmed covid and Joint pain
Exposure						Outcome
SNP	effect_allele	other_allele	beta	se	pval	effect_allele	other_allele	beta	se	pval	F
rs10066378	T	C	0.11796	0.021006	1.95951e-08	T	C	-0.0262683	0.015084	0.0816018	31.5343
rs10850097	C	T	0.095247	0.014916	1.70772e-10	C	T	-0.00869175	0.0103676	0.401829	40.7754
rs11208559	C	G	0.10253	0.017132	2.1678e-09	C	G	-0.0109399	0.0097586	0.262265	35.8167
rs1123573	A	G	-0.10621	0.0152	2.79828e-12	A	G	-0.00644015	0.00979966	0.511064	48.8252
rs1128175	A	G	-0.1255	0.017115	2.25479e-13	A	G	0.0390277	0.0100596	0.000104614	53.7692
rs11614702	G	A	0.10135	0.01383	2.33139e-13	G	A	0.00291064	0.00929306	0.754124	53.7036
rs117169628	G	A	0.15749	0.020078	4.36734e-15	G	A	0.00299618	0.0141032	0.831759	61.5269
rs12534422	C	T	0.085624	0.015073	1.34207e-08	C	T	-0.0109868	0.010753	0.306904	32.2695
rs12585036	C	T	0.14143	0.017239	2.32379e-16	C	G	0.212957	0.483051	0.659315	67.3068
rs12585036	C	T	0.14143	0.017239	2.32379e-16	C	T	4.11e-05	0.0111255	0.997049	67.3068
rs12610495	A	G	0.24167	0.016049	3.04706e-51	A	G	-0.0115043	0.00975541	0.238291	226.751
rs12614007	G	A	0.094133	0.016881	2.45732e-08	G	A	-0.0144513	0.0102789	0.159746	31.0948
rs17279437	G	A	-0.17214	0.025124	7.30204e-12	G	A	0.0106993	0.0154661	0.48907	46.9446
rs17713054	G	A	0.75584	0.026008	1.09084e-185	G	A	0.0118146	0.0168787	0.483945	844.59
rs2236645	C	T	0.17941	0.024951	6.45576e-13	C	T	-0.0036102	0.015829	0.819588	51.7032
rs2569703	C	G	-0.10827	0.014048	1.28662e-14	C	G	0.000563265	0.00940588	0.952248	59.4001
rs28368148	C	G	0.44878	0.065493	7.2654e-12	C	G	-0.0128215	0.0953617	0.893046	46.9545
rs2897075	C	T	0.087987	0.014375	9.30864e-10	C	T	0.00512984	0.00947479	0.588219	37.4646
rs343320	G	A	0.15423	0.027508	2.06182e-08	G	A	0.0165616	0.0215768	0.442747	31.4355
rs34712979	G	A	-0.10951	0.01701	1.21076e-10	G	A	-0.00929239	0.0106612	0.383423	41.4476
rs35705950	G	T	-0.1636	0.022785	6.96287e-13	G	T	0.00860392	0.0154498	0.577598	51.5547
rs41264915	A	G	-0.20626	0.022896	2.08779e-19	A	G	-0.0137398	0.0212295	0.5175	81.1542
rs568035	C	T	0.14307	0.025967	3.59476e-08	C	T	-0.0187522	0.0204992	0.36031	30.3566
rs60132559	C	T	0.091456	0.015009	1.1053e-09	C	T	-0.0154078	0.00993275	0.120851	37.1297
rs61882275	G	A	-0.12605	0.014659	8.05448e-18	G	A	0.0171064	0.0105682	0.10552	73.9396
rs62056905	A	G	-0.1285	0.016821	2.18473e-14	A	G	-0.00386137	0.0169914	0.820226	58.3583
rs9636867	A	G	0.18394	0.015088	3.46517e-34	A	G	0.00646907	0.00952089	0.496846	148.624
Covid-19 and Pain (limb, back, neck, head abdominally)
Exposure						Outcome
SNP	effect_allele	other_allele	beta	se	pval	effect_allele	other_allele	beta	se	pval	F
rs10774673	C	T	0.028916	0.0048301	2.14e-09	C	T	0.0200622	0.0442913	0.650577	35.8397
rs1123573	A	G	-0.026386	0.0047693	3.16e-08	A	G	-0.00285253	0.0418219	0.945621	30.6082
rs11264339	C	T	-0.035023	0.0045618	1.62e-14	C	T	-0.00341924	0.039425	0.930888	58.9433
rs12610495	A	G	0.049515	0.0050773	1.8e-22	A	G	0.00748639	0.0416499	0.857352	95.106
rs2260685	T	C	0.033425	0.0046886	1.01e-12	T	C	0.0344033	0.0394617	0.383309	50.8226
rs2290859	C	T	-0.050838	0.0048604	1.32e-25	C	T	-0.0234059	0.0408534	0.566696	109.404
rs2834158	T	C	-0.040547	0.0048711	8.5e-17	T	C	-0.0409796	0.040606	0.312879	69.2889
rs35044562	A	G	0.12798	0.0084762	1.65e-51	A	G	0.133283	0.0721945	0.0648679	227.972
rs676314	A	G	0.027577	0.0048146	1.02e-08	A	G	0.0428989	0.042407	0.31173	32.8075
rs679574	C	G	-0.036048	0.0045957	4.37e-15	C	G	0.0577042	0.0405648	0.154876	61.526
rs9264740	C	T	-0.030474	0.0052595	6.87e-09	C	T	0.0204363	0.0424948	0.630578	33.5714
hospitalized covid and Pain (limb, back, neck, head abdominally)
Exposure						Outcome
SNP	effect_allele	other_allele	beta	se	pval	effect_allele	other_allele	beta	se	pval	F
rs1123573	A	G	-0.068848	0.010432	4.12e-11	A	G	-0.00285253	0.0418219	0.945621	43.556
rs117169628	G	A	0.10114	0.013651	1.27e-13	G	A	-0.0178992	0.0605964	0.767701	54.893
rs12585036	C	T	0.096736	0.011638	9.4e-17	G	C	3.0079	2.15234	0.162262	69.0907
rs12610495	A	G	0.14828	0.011043	4.17e-41	A	G	0.00748639	0.0416499	0.857352	180.298
rs139589338	A	G	0.20902	0.03574	4.96e-09	A	G	-0.0372395	0.142168	0.793367	34.2032
rs149533170	G	A	0.28389	0.051106	2.78e-08	G	A	0.157151	0.429504	0.714447	30.8572
rs1498399	A	G	0.068773	0.010063	8.24e-12	A	G	0.06977	0.0399852	0.0810028	46.7069
rs1634761	C	T	-0.067678	0.0094951	1.02e-12	C	T	-0.0320244	0.0393198	0.415381	50.8038
rs17279437	G	A	-0.11372	0.016819	1.37e-11	G	A	-0.0032556	0.0662109	0.960784	45.7165
rs17412601	T	C	-0.068259	0.010317	3.69e-11	T	C	-0.0227688	0.0408434	0.57721	43.7737
rs2102497	T	C	0.064371	0.011743	4.21e-08	T	C	-0.0094453	0.0440399	0.830179	30.0485
rs2326562	C	T	0.053141	0.0097363	4.81e-08	C	T	-0.0102545	0.0397734	0.796543	29.7901
rs2897075	C	T	0.058531	0.009857	2.88e-09	C	T	0.00106406	0.040525	0.979052	35.26
rs3014983	C	T	-0.069511	0.012003	6.99e-09	C	T	0.0200629	0.0418557	0.6317	33.5373
rs34712979	G	A	-0.064307	0.011488	2.17e-08	G	A	0.0283883	0.0454199	0.531959	31.3349
rs35705950	G	T	-0.098933	0.015532	1.89e-10	G	T	-0.0309591	0.0658987	0.6385	40.5721
rs41264915	A	G	-0.14296	0.015375	1.43e-20	A	G	0.0467517	0.0897992	0.602628	86.4567
rs41435745	G	C	0.21307	0.035222	1.45e-09	G	C	0.0272058	0.077466	0.725441	36.5946
rs4475253	A	G	0.058194	0.010052	7.07e-09	A	G	-0.0660008	0.0419709	0.115826	33.5159
rs45524632	C	A	0.22336	0.034592	1.07e-10	C	A	-0.1996	0.162813	0.220219	41.6926
rs4767025	C	T	0.07545	0.010079	7.11e-14	C	T	0.0200618	0.0442913	0.650583	56.0381
rs5023077	T	C	-0.06608	0.0095148	3.79e-12	T	C	0.0170291	0.0394772	0.666204	48.2326
rs61078946	A	T	-0.089625	0.016194	3.12e-08	A	T	-0.0133246	0.0661819	0.840438	30.6302
rs61882275	G	A	-0.091959	0.0099445	2.3e-20	G	A	-0.0250604	0.0453471	0.580513	85.5111
rs676314	A	G	0.077962	0.010055	8.94e-15	A	G	0.0428989	0.042407	0.31173	60.1176
rs67959919	G	A	0.49158	0.017513	2.31e-173	G	A	0.126858	0.0720949	0.0784766	787.893
rs78295726	C	T	0.073968	0.013044	1.42e-08	C	T	-0.0732229	0.0572334	0.200765	32.1563
rs78314212	C	T	0.122	0.017175	1.22e-12	C	T	0.0554587	0.071091	0.435326	50.4576
rs9636867	A	G	0.12824	0.010176	2.05e-36	A	G	0.0466447	0.0406424	0.251098	158.815
Very severe respiratory confirmed covid and Pain (limb, back, neck, head abdominally)
Exposure						Outcome
SNP	effect_allele	other_allele	beta	se	pval	effect_allele	other_allele	beta	se	pval	F
rs10066378	T	C	0.11796	0.021006	1.96e-08	T	C	-0.0684008	0.064504	0.288958	31.5343
rs10850097	C	T	0.095247	0.014916	1.71e-10	C	T	0.0200622	0.0442914	0.650579	40.7754
rs11208559	C	G	0.10253	0.017132	2.17e-09	C	G	-0.0286281	0.04158	0.491134	35.8167
rs1123573	A	G	-0.10621	0.0152	2.8e-12	A	G	-0.00285253	0.0418219	0.945621	48.8252
rs11614702	G	A	0.10135	0.01383	2.33e-13	G	A	0.0296097	0.0396408	0.455093	53.7036
rs117169628	G	A	0.15749	0.020078	4.37e-15	G	A	-0.0178992	0.0605964	0.767701	61.5269
rs12534422	C	T	0.085624	0.015073	1.34e-08	C	T	-0.0142014	0.0460008	0.757534	32.2695
rs12585036	C	T	0.14143	0.017239	2.32e-16	G	C	3.0079	2.15234	0.162262	67.3068
rs17279437	G	A	-0.17214	0.025124	7.3e-12	G	A	-0.0032556	0.0662109	0.960784	46.9446
rs17713054	G	A	0.75584	0.026008	1.09e-185	G	A	0.127475	0.0721015	0.0770637	844.59
rs2236645	C	T	0.17941	0.024951	6.46e-13	C	T	0.0586934	0.0674348	0.384097	51.7032
rs2569703	C	G	-0.10827	0.014048	1.29e-14	C	G	0.0112307	0.0402665	0.780315	59.4001
rs28368148	C	G	0.44878	0.065493	7.27e-12	C	G	0.157161	0.429504	0.714431	46.9545
rs2897075	C	T	0.087987	0.014375	9.31e-10	C	T	0.00106406	0.040525	0.979052	37.4646
rs343320	G	A	0.15423	0.027508	2.06e-08	G	A	0.0562515	0.0920107	0.540962	31.4355
rs34712979	G	A	-0.10951	0.01701	1.21e-10	G	A	0.0283883	0.0454199	0.531959	41.4476
rs35705950	G	T	-0.1636	0.022785	6.96e-13	G	T	-0.0309591	0.0658987	0.6385	51.5547
rs41264915	A	G	-0.20626	0.022896	2.09e-19	A	G	0.0467517	0.0897992	0.602628	81.1542
rs568035	C	T	0.14307	0.025967	3.59e-08	C	T	-0.11704	0.0870383	0.178724	30.3566
rs60132559	C	T	0.091456	0.015009	1.11e-09	C	T	0.0436472	0.0424066	0.30336	37.1297
rs61882275	G	A	-0.12605	0.014659	8.05e-18	G	A	-0.0250604	0.0453471	0.580513	73.9396
rs62056905	A	G	-0.1285	0.016821	2.18e-14	A	G	-0.079951	0.072764	0.271868	58.3583
rs9636867	A	G	0.18394	0.015088	3.47e-34	A	G	0.0466447	0.0406424	0.251098	148.624
Covid-19 and Sleeplessness / insomnia
Exposure						Outcome
SNP	effect_allele	other_allele	beta	se	pval	effect_allele	other_allele	beta	se	pval	F
rs10774673	C	T	0.028916	0.0048301	2.14e-09	C	T	0.891894	0.00337375	0.0248237	35.8397
rs1123573	A	G	-0.026386	0.0047693	3.16e-08	A	G	0.284027	0.0251562	0.0234816	30.6082
rs11264339	C	T	-0.035023	0.0045618	1.62e-14	C	T	0.516999	0.0143109	0.0220855	58.9433
rs12610495	A	G	0.049515	0.0050773	1.8e-22	A	G	0.988993	-0.000322304	0.0233627	95.106
rs2260685	T	C	0.033425	0.0046886	1.01e-12	T	C	0.433044	0.0173416	0.0221195	50.8226
rs2290859	C	T	-0.050838	0.0048604	1.32e-25	C	T	0.503486	0.015346	0.0229382	109.404
rs2834158	T	C	-0.040547	0.0048711	8.5e-17	T	C	0.816764	0.0052696	0.0227423	69.2889
rs35044562	A	G	0.12798	0.0084762	1.65e-51	A	G	0.64447	0.0187015	0.040527	227.972
rs676314	A	G	0.027577	0.0048146	1.02e-08	A	G	0.747722	-0.00764549	0.02377	32.8075
rs679574	C	G	-0.036048	0.0045957	4.37e-15	C	G	0.979212	-0.000592271	0.02273	61.526
rs7118388	A	G	-0.030474	0.0052595	6.87e-09	A	G	0.25355	-0.0252651	0.022128	33.5714
rs73062389	G	A	0.20044	0.0098613	7.59e-92	G	A	0.547214	0.0422379	0.0701696	413.143
rs9264740	C	T	-0.030474	0.0052595	6.87e-09	C	T	0.408244	-0.019683	0.0238009	33.5714
hospitalized covid and Sleeplessness / insomnia
Exposure						Outcome
SNP	effect_allele	other_allele	beta	se	pval	effect_allele	other_allele	beta	se	pval	F
rs1123573	A	G	-0.068848	0.010432	4.12e-11	A	G	0.0251562	0.0234816	0.284027	43.556
rs117169628	G	A	0.10114	0.013651	1.27e-13	G	A	-0.0417112	0.0338595	0.21799	54.893
rs12585036	C	T	0.096736	0.011638	9.4e-17	G	C	-0.859484	1.18749	0.469201	69.0907
rs12610495	A	G	0.14828	0.011043	4.17e-41	A	G	-0.000322304	0.0233627	0.988993	180.298
rs139589338	A	G	0.20902	0.03574	4.96e-09	A	G	0.00643258	0.0784636	0.934661	34.2032
rs149533170	G	A	0.28389	0.051106	2.78e-08	G	A	0.262552	0.240468	0.274904	30.8572
rs1498399	A	G	0.068773	0.010063	8.24e-12	A	G	-0.00615354	0.0224192	0.783718	46.7069
rs17279437	G	A	-0.11372	0.016819	1.37e-11	G	A	0.0221081	0.0370796	0.55102	45.7165
rs17412601	T	C	-0.068259	0.010317	3.69e-11	T	C	0.0163841	0.0229331	0.474961	43.7737
rs2102497	T	C	0.064371	0.011743	4.21e-08	T	C	-0.00866416	0.0246487	0.725209	30.0485
rs2897075	C	T	0.058531	0.009857	2.88e-09	C	T	-0.0628692	0.0227588	0.0057376	35.26
rs3014983	C	T	-0.069511	0.012003	6.99e-09	C	T	0.0161653	0.023426	0.490158	33.5373
rs34712979	G	A	-0.064307	0.011488	2.17e-08	G	A	0.0178874	0.0255237	0.483417	31.3349
rs35705950	G	T	-0.098933	0.015532	1.89e-10	G	T	-0.0548099	0.0369121	0.137577	40.5721
rs41264915	A	G	-0.14296	0.015375	1.43e-20	A	G	0.0319923	0.0504051	0.525623	86.4567
rs41435745	G	C	0.21307	0.035222	1.45e-09	G	C	0.0241487	0.0435197	0.57897	36.5946
rs4475253	A	G	0.058194	0.010052	7.07e-09	A	G	2.87e-05	0.0235029	0.999025	33.5159
rs45524632	C	A	0.22336	0.034592	1.07e-10	C	A	-0.0299339	0.090325	0.740341	41.6926
rs4767025	C	T	0.07545	0.010079	7.11e-14	C	T	0.00338702	0.0248238	0.891471	56.0381
rs492602	A	G	-0.055036	0.0095341	7.81e-09	A	G	0.000399868	0.0227407	0.985971	33.3222
rs5023077	T	C	-0.06608	0.0095148	3.79e-12	T	C	-0.002148	0.022101	0.922575	48.2326
rs61078946	A	T	-0.089625	0.016194	3.12e-08	A	T	0.0106285	0.0369076	0.773366	30.6302
rs61882275	G	A	-0.091959	0.0099445	2.3e-20	G	A	0.0319445	0.0254144	0.208774	85.5111
rs676314	A	G	0.077962	0.010055	8.94e-15	A	G	-0.00764549	0.02377	0.747722	60.1176
rs67959919	G	A	0.49158	0.017513	2.31e-173	G	A	0.0241669	0.0404757	0.55046	787.893
rs78295726	C	T	0.073968	0.013044	1.42e-08	C	T	-0.00979966	0.0318922	0.758635	32.1563
rs78314212	C	T	0.122	0.017175	1.22e-12	C	T	0.00876929	0.0397006	0.825182	50.4576
rs9636867	A	G	0.12824	0.010176	2.05e-36	A	G	-0.00503643	0.0227615	0.824882	158.815
Very severe respiratory confirmed covid and Sleeplessness / insomnia
Exposure						Outcome
SNP	effect_allele	other_allele	beta	se	pval	effect_allele	other_allele	beta	se	pval	F
rs10066378	T	C	0.11796	0.021006	1.96e-08	T	C	0.0366479	0.0362174	0.311593	31.5343
rs10850097	C	T	0.095247	0.014916	1.71e-10	C	T	0.00337365	0.0248237	0.891897	40.7754
rs11208559	C	G	0.10253	0.017132	2.17e-09	C	G	-0.0135064	0.0232749	0.561714	35.8167
rs1123573	A	G	-0.10621	0.0152	2.8e-12	A	G	0.0251562	0.0234816	0.284027	48.8252
rs1128175	A	G	-0.1255	0.017115	2.25e-13	A	G	-0.0180615	0.0239695	0.45114	53.7692
rs11614702	G	A	0.10135	0.01383	2.33e-13	G	A	0.0308524	0.0221986	0.16458	53.7036
rs117169628	G	A	0.15749	0.020078	4.37e-15	G	A	-0.0417112	0.0338595	0.21799	61.5269
rs12534422	C	T	0.085624	0.015073	1.34e-08	C	T	0.062848	0.0257484	0.0146528	32.2695
rs12585036	C	T	0.14143	0.017239	2.32e-16	G	C	-0.859484	1.18749	0.469201	67.3068
rs12610495	A	G	0.24167	0.016049	3.05e-51	A	G	-0.000322304	0.0233627	0.988993	226.751
rs12614007	G	A	0.094133	0.016881	2.46e-08	G	A	-0.0299816	0.0245407	0.221819	31.0948
rs17279437	G	A	-0.17214	0.025124	7.3e-12	G	A	0.0221081	0.0370796	0.55102	46.9446
rs17713054	G	A	0.75584	0.026008	1.09e-185	G	A	0.0214894	0.0404814	0.595525	844.59
rs2236645	C	T	0.17941	0.024951	6.46e-13	C	T	-0.000433802	0.037702	0.99082	51.7032
rs2569703	C	G	-0.10827	0.014048	1.29e-14	C	G	0.0394599	0.022549	0.0801254	59.4001
rs28368148	C	G	0.44878	0.065493	7.27e-12	C	G	0.262547	0.240468	0.274913	46.9545
rs2897075	C	T	0.087987	0.014375	9.31e-10	C	T	-0.0628692	0.0227588	0.0057376	37.4646
rs343320	G	A	0.15423	0.027508	2.06e-08	G	A	-0.0139043	0.051888	0.788726	31.4355
rs34712979	G	A	-0.10951	0.01701	1.21e-10	G	A	0.0178874	0.0255237	0.483417	41.4476
rs35705950	G	T	-0.1636	0.022785	6.96e-13	G	T	-0.0548099	0.0369121	0.137577	51.5547
rs41264915	A	G	-0.20626	0.022896	2.09e-19	A	G	0.0319923	0.0504051	0.525623	81.1542
rs568035	C	T	0.14307	0.025967	3.59e-08	C	T	-0.0221387	0.0489682	0.651193	30.3566
rs60132559	C	T	0.091456	0.015009	1.11e-09	C	T	-0.00787737	0.02377	0.740343	37.1297
rs61882275	G	A	-0.12605	0.014659	8.05e-18	G	A	0.0319445	0.0254144	0.208774	73.9396
rs9636867	A	G	0.18394	0.015088	3.47e-34	A	G	-0.00503643	0.0227615	0.824882	148.624
Covid-19 and Memory loss
Exposure						Outcome
SNP	effect_allele	other_allele	beta	se	pval	effect_allele	other_allele	beta	se	pval	F
rs10774673	C	T	0.028916	0.0048301	2.14e-09	C	T	0.0319524	0.872893	0.00511189	35.8397
rs1123573	A	G	-0.026386	0.0047693	3.16e-08	A	G	0.0302752	0.141188	0.0445463	30.6082
rs11264339	C	T	-0.035023	0.0045618	1.62e-14	C	T	0.0284644	0.461926	-0.0209406	58.9433
rs12610495	A	G	0.049515	0.0050773	1.8e-22	A	G	0.0300728	0.492406	-0.0206446	95.106
rs2260685	T	C	0.033425	0.0046886	1.01e-12	T	C	0.0285237	0.239148	-0.0335758	50.8226
rs2290859	C	T	-0.050838	0.0048604	1.32e-25	C	T	0.0296665	0.51378	0.0193711	109.404
rs2834158	T	C	-0.040547	0.0048711	8.5e-17	T	C	0.0293698	0.767475	-0.00868407	69.2889
rs35044562	A	G	0.12798	0.0084762	1.65e-51	A	G	0.0523984	0.869238	0.00862617	227.972
rs676314	A	G	0.027577	0.0048146	1.02e-08	A	G	0.0306105	0.887373	0.00433535	32.8075
rs679574	C	G	-0.036048	0.0045957	4.37e-15	C	G	0.0293172	0.0668005	0.0537387	61.526
rs7118388	A	G	-0.030474	0.0052595	6.87e-09	A	G	0.0284595	0.680736	0.0117099	33.5714
rs73062389	G	A	0.20044	0.0098613	7.59e-92	G	A	0.0902442	0.111467	-0.143636	413.143
rs9264740	C	T	-0.030474	0.0052595	6.87e-09	C	T	0.0307355	0.447663	-0.023338	33.5714
hospitalized covid and Memory loss
Exposure						Outcome
SNP	effect_allele	other_allele	beta	se	pval	effect_allele	other_allele	beta	se	pval	F
rs1123573	A	G	-0.068848	0.010432	4.12e-11	A	G	0.0445463	0.0302752	0.141188	43.556
rs117169628	G	A	0.10114	0.013651	1.27e-13	G	A	0.0610942	0.043416	0.159373	54.893
rs12585036	C	T	0.096736	0.011638	9.4e-17	C	G	-0.0485415	1.61979	0.976093	69.0907
rs12585036	A	G	0.14828	0.011043	4.17e-41	C	T	0.0162952	0.0343335	0.63506	180.298
rs12610495	A	G	0.20902	0.03574	4.96e-09	A	G	-0.0206446	0.0300728	0.492406	34.2032
rs139589338	G	A	0.28389	0.051106	2.78e-08	A	G	-0.201203	0.100525	0.0453367	30.8572
rs149533170	A	G	0.068773	0.010063	8.24e-12	G	A	-0.0840095	0.287174	0.769875	46.7069
rs1498399	C	T	-0.067678	0.0094951	1.02e-12	A	G	0.040892	0.0289468	0.157755	50.8038
rs1634761	G	A	-0.11372	0.016819	1.37e-11	C	T	-0.023225	0.0284288	0.413956	45.7165
rs17279437	T	C	-0.068259	0.010317	3.69e-11	G	A	-0.016921	0.0480871	0.724927	43.7737
rs17412601	C	T	0.061114	0.010877	1.92e-08	T	C	0.0173896	0.0296581	0.55765	31.5692
rs2102497	T	C	0.064371	0.011743	4.21e-08	T	C	0.0093181	0.0318019	0.769518	30.0485
rs2326562	C	T	0.053141	0.0097363	4.81e-08	C	T	0.0131864	0.0287395	0.646359	29.7901
rs2897075	C	T	0.058531	0.009857	2.88e-09	C	T	-0.000524029	0.0292402	0.985701	35.26
rs3014983	C	T	-0.069511	0.012003	6.99e-09	C	T	-0.00634255	0.030343	0.834426	33.5373
rs34712979	G	A	-0.064307	0.011488	2.17e-08	G	A	-0.0187255	0.0329764	0.570139	31.3349
rs35705950	G	T	-0.098933	0.015532	1.89e-10	G	T	-0.0170961	0.0475304	0.719081	40.5721
rs41264915	A	G	-0.14296	0.015375	1.43e-20	A	G	0.058863	0.0649769	0.364986	86.4567
rs41435745	G	C	0.21307	0.035222	1.45e-09	G	C	-0.0926878	0.0563046	0.0997264	36.5946
rs4475253	A	G	0.058194	0.010052	7.07e-09	A	G	-0.0126727	0.0303313	0.676085	33.5159
rs45524632	C	A	0.22336	0.034592	1.07e-10	C	A	0.049979	0.115659	0.66565	41.6926
rs4767025	C	T	0.07545	0.010079	7.11e-14	C	T	0.00513304	0.0319524	0.872372	56.0381
rs492602	A	G	-0.055036	0.0095341	7.81e-09	A	G	0.0524207	0.0293271	0.0738652	33.3223
rs5023077	T	C	-0.06608	0.0095148	3.79e-12	T	C	-0.0294119	0.0284931	0.301956	48.2326
rs61078946	A	T	-0.089625	0.016194	3.12e-08	A	T	0.0810926	0.0474844	0.0876779	30.6302
rs61882275	G	A	-0.091959	0.0099445	2.3e-20	G	A	-0.0676931	0.0326853	0.0383531	85.5111
rs63750417	C	T	-0.091763	0.011487	1.37e-15	C	T	-0.0698276	0.0522745	0.181618	63.8149
rs676314	A	G	0.077962	0.010055	8.94e-15	A	G	0.00433535	0.0306105	0.887373	60.1176
rs67959919	G	A	0.49158	0.017513	2.31e-173	G	A	0.011693	0.0523588	0.823282	787.893
rs78295726	C	T	0.073968	0.013044	1.42e-08	C	T	-0.118754	0.0422233	0.0049153	32.1563
rs78314212	C	T	0.122	0.017175	1.22e-12	C	T	-0.0412861	0.0514535	0.422324	50.4576
rs9636867	A	G	0.12824	0.010176	2.05e-36	A	G	0.00520215	0.0294092	0.859596	158.815
Very severe respiratory confirmed covid and Memory loss
Exposure						Outcome
SNP	effect_allele	other_allele	beta	se	pval	effect_allele	other_allele	beta	se	pval	F
rs10066378	T	C	0.11796	0.021006	1.95951e-08	T	C	-0.015841	0.0467052	0.734482	31.5343
rs10850097	C	T	0.095247	0.014916	1.70772e-10	C	T	0.00511181	0.0319524	0.872895	40.7754
rs11208559	C	G	0.10253	0.017132	2.1678e-09	C	G	0.0183242	0.0301577	0.543446	35.8167
rs1123573	A	G	-0.10621	0.0152	2.79828e-12	A	G	0.0445463	0.0302752	0.141188	48.8252
rs1128175	A	G	-0.1255	0.017115	2.25479e-13	A	G	-0.0265607	0.0309407	0.39065	53.7692
rs11614702	G	A	0.10135	0.01383	2.33139e-13	G	A	-0.0203579	0.0286327	0.477083	53.7036
rs117169628	G	A	0.15749	0.020078	4.36734e-15	G	A	0.0610942	0.043416	0.159373	61.5269
rs12534422	C	T	0.085624	0.015073	1.34207e-08	C	T	0.00210919	0.0331384	0.949251	32.2695
rs12585036	C	T	0.14143	0.017239	2.32379e-16	C	G	-0.0485415	1.61979	0.976093	67.3068
rs12585036	C	T	0.14143	0.017239	2.32379e-16	C	T	0.0162952	0.0343335	0.63506	67.3068
rs12610495	A	G	0.24167	0.016049	3.04706e-51	A	G	-0.0206446	0.0300728	0.492406	226.751
rs12614007	G	A	0.094133	0.016881	2.45732e-08	G	A	0.0292611	0.0316616	0.355391	31.0948
rs17279437	G	A	-0.17214	0.025124	7.30204e-12	G	A	-0.016921	0.0480871	0.724927	46.9446
rs17713054	G	A	0.75584	0.026008	1.09084e-185	G	A	0.0124212	0.0523775	0.812542	844.59
rs2236645	C	T	0.17941	0.024951	6.45576e-13	C	T	-0.0298202	0.0489775	0.54262	51.7032
rs2569703	C	G	-0.10827	0.014048	1.28662e-14	C	G	0.0351306	0.0290713	0.226882	59.4001
rs28368148	C	G	0.44878	0.065493	7.2654e-12	C	G	-0.0840171	0.287174	0.769855	46.9545
rs2897075	C	T	0.087987	0.014375	9.30864e-10	C	T	-0.000524029	0.0292402	0.985701	37.4646
rs343320	G	A	0.15423	0.027508	2.06182e-08	G	A	-0.056405	0.0665292	0.396536	31.4355
rs34712979	G	A	-0.10951	0.01701	1.21076e-10	G	A	-0.0187255	0.0329764	0.570139	41.4476
rs35705950	G	T	-0.1636	0.022785	6.96287e-13	G	T	-0.0170961	0.0475304	0.719081	51.5547
rs41264915	A	G	-0.20626	0.022896	2.08779e-19	A	G	0.058863	0.0649769	0.364986	81.1542
rs568035	C	T	0.14307	0.025967	3.59476e-08	C	T	0.148583	0.0634104	0.0191192	30.3566
rs60132559	C	T	0.091456	0.015009	1.1053e-09	C	T	0.00441375	0.0306088	0.885343	37.1297
rs61882275	G	A	-0.12605	0.014659	8.05448e-18	G	A	-0.0676931	0.0326853	0.0383531	73.9396
rs62056905	A	G	-0.1285	0.016821	2.18473e-14	A	G	-0.0693287	0.0522811	0.184814	58.3583
rs9636867	A	G	0.18394	0.015088	3.46517e-34	A	G	0.00520215	0.0294092	0.859596	148.624
Covid-19 and Depression (broad)
Exposure						Outcome
SNP	effect_allele	other_allele	beta	se	pval	effect_allele	other_allele	beta	se	pval	F
rs10774673	C	T	0.028916	0.0048301	2.14e-09	C	T	0.00997819	0.00843196	0.23666	35.8397
rs1123573	A	G	-0.026386	0.0047693	3.16e-08	A	G	-0.0135571	0.00797346	0.0890779	30.6082
rs11264339	C	T	-0.035023	0.0045618	1.62e-14	C	T	-0.00354657	0.00750498	0.636526	58.9433
rs12610495	A	G	0.049515	0.0050773	1.8e-22	A	G	-0.00229642	0.00794194	0.772465	95.106
rs2260685	T	C	0.033425	0.0046886	1.01e-12	T	C	0.00658208	0.00751451	0.381076	50.8226
rs2290859	C	T	-0.050838	0.0048604	1.32e-25	C	T	-0.00249892	0.00778539	0.748228	109.404
rs2834158	T	C	-0.040547	0.0048711	8.5e-17	T	C	-0.00154526	0.00773222	0.8416	69.2889
rs35044562	A	G	0.12798	0.0084762	1.65e-51	A	G	-0.00970429	0.0137496	0.48032	227.972
rs676314	A	G	0.027577	0.0048146	1.02e-08	A	G	2.89e-05	0.00807978	0.997143	32.8075
rs679574	C	G	-0.036048	0.0045957	4.37e-15	C	G	0.00987784	0.00772742	0.20115	61.526
rs7118388	A	G	-0.030474	0.0052595	6.87e-09	A	G	-0.00460504	0.00751181	0.53985	33.5714
rs73062389	G	A	0.20044	0.0098613	7.59e-92	G	A	-0.0324883	0.023653	0.169585	413.143
rs9264740	C	T	-0.030474	0.0052595	6.87e-09	C	T	0.015872	0.00809921	0.0500311	33.5714
hospitalized covid and Depression (broad)
Exposure						Outcome
SNP	effect_allele	other_allele	beta	se	pval	effect_allele	other_allele	beta	se	pval	F
rs1123573	A	G	-0.068848	0.010432	4.12e-11	A	G	-0.0135571	0.00797346	0.0890779	43.556
rs117169628	G	A	0.10114	0.013651	1.27e-13	G	A	-0.0137444	0.0114776	0.231114	54.893
rs12585036	C	T	0.096736	0.011638	9.4e-17	C	G	0.233726	0.407107	0.565891	69.0907
rs12585036	A	G	0.14828	0.011043	4.17e-41	A	T	0.00553768	0.00904108	0.540205	180.298
rs12610495	A	G	0.20902	0.03574	4.96e-09	A	G	-0.00229642	0.00794194	0.772465	34.2032
rs139589338	G	A	0.28389	0.051106	2.78e-08	G	G	0.0233689	0.026716	0.381729	30.8572
rs149533170	A	G	0.068773	0.010063	8.24e-12	A	A	-0.155343	0.0799787	0.0521003	46.7069
rs1498399	C	T	-0.067678	0.0094951	1.02e-12	C	G	0.00574551	0.00761121	0.450324	50.8038
rs1634761	G	A	-0.11372	0.016819	1.37e-11	G	T	0.0104957	0.00749038	0.161148	45.7165
rs17279437	T	C	-0.068259	0.010317	3.69e-11	T	A	-0.0108658	0.0126226	0.389336	43.7737
rs17412601	C	T	0.061114	0.010877	1.92e-08	C	C	-0.00237628	0.00778339	0.760137	31.5692
rs2102497	T	C	0.064371	0.011743	4.21e-08	T	C	-0.00538364	0.00838522	0.520848	30.0485
rs2326562	C	T	0.053141	0.0097363	4.81e-08	C	T	0.0154128	0.00757095	0.0417725	29.7901
rs2897075	C	T	0.058531	0.009857	2.88e-09	C	T	-0.00750143	0.00771254	0.330738	35.26
rs3014983	C	T	-0.069511	0.012003	6.99e-09	C	T	-0.00500973	0.00798096	0.530194	33.5373
rs34712979	G	A	-0.064307	0.011488	2.17e-08	G	A	0.00467125	0.0086683	0.589963	31.3349
rs35705950	G	T	-0.098933	0.015532	1.89e-10	G	T	0.0119892	0.0125724	0.340281	40.5721
rs41264915	A	G	-0.14296	0.015375	1.43e-20	A	G	-0.0070988	0.0170988	0.678022	86.4567
rs41435745	G	C	0.21307	0.035222	1.45e-09	G	C	0.00991572	0.0147874	0.502505	36.5946
rs4475253	A	G	0.058194	0.010052	7.07e-09	A	G	-0.00219692	0.00799777	0.783552	33.5159
rs45524632	C	A	0.22336	0.034592	1.07e-10	C	A	-0.0532363	0.0308028	0.0839363	41.6926
rs4767025	C	T	0.07545	0.010079	7.11e-14	C	T	0.00997416	0.00843197	0.236849	56.0381
rs492602	A	G	-0.055036	0.0095341	7.81e-09	A	G	0.0102138	0.00773178	0.186495	33.3223
rs5023077	T	C	-0.06608	0.0095148	3.79e-12	T	C	-0.00399139	0.00751312	0.595241	48.2326
rs61078946	A	T	-0.089625	0.016194	3.12e-08	A	T	0.0111148	0.0125603	0.376201	30.6302
rs61882275	G	A	-0.091959	0.0099445	2.3e-20	G	A	0.00469213	0.00861736	0.586099	85.5111
rs63750417	C	T	-0.091763	0.011487	1.37e-15	C	T	0.0153158	0.0137985	0.267017	63.8149
rs676314	A	G	0.077962	0.010055	8.94e-15	A	G	2.89e-05	0.00807978	0.997143	60.1176
rs67959919	G	A	0.49158	0.017513	2.31e-173	G	A	-0.00757163	0.0137346	0.58144	787.893
rs78295726	C	T	0.073968	0.013044	1.42e-08	C	T	0.00312567	0.0108563	0.773414	32.1563
rs78314212	C	T	0.122	0.017175	1.22e-12	C	T	-0.0161402	0.0135329	0.233	50.4576
rs9636867	A	G	0.12824	0.010176	2.05e-36	A	G	0.00105009	0.00773965	0.892077	158.815
Very severe respiratory confirmed covid and Depression (broad)
Exposure						Outcome
SNP	effect_allele	other_allele	beta	se	pval	effect_allele	other_allele	beta	se	pval	F
rs10066378	T	C	0.11796	0.021006	1.95951e-08	T	C	-0.011889	0.012317	0.334419	31.5343
rs10850097	C	T	0.095247	0.014916	1.70772e-10	C	T	0.0099781	0.00843196	0.236664	40.7754
rs11208559	C	G	0.10253	0.017132	2.1678e-09	C	G	0.0066475	0.0079254	0.401604	35.8167
rs1123573	A	G	-0.10621	0.0152	2.79828e-12	A	G	-0.0135571	0.00797346	0.0890779	48.8252
rs1128175	A	G	-0.1255	0.017115	2.25479e-13	A	G	0.0172688	0.00815887	0.0342965	53.7692
rs11614702	G	A	0.10135	0.01383	2.33139e-13	G	A	0.00700483	0.00754963	0.353492	53.7036
rs117169628	G	A	0.15749	0.020078	4.36734e-15	G	A	-0.0137444	0.0114776	0.231114	61.5269
rs12534422	C	T	0.085624	0.015073	1.34207e-08	C	T	0.00873238	0.00875886	0.318776	32.2695
rs12585036	C	T	0.14143	0.017239	2.32379e-16	C	G	0.233726	0.407107	0.565891	67.3068
rs12585036	C	T	0.14143	0.017239	2.32379e-16	C	T	0.00553768	0.00904108	0.540205	67.3068
rs12610495	A	G	0.24167	0.016049	3.04706e-51	A	G	-0.00229642	0.00794194	0.772465	226.751
rs12614007	G	A	0.094133	0.016881	2.45732e-08	G	A	-0.00919678	0.00834826	0.270618	31.0948
rs17279437	G	A	-0.17214	0.025124	7.30204e-12	G	A	-0.0108658	0.0126226	0.389336	46.9446
rs17713054	G	A	0.75584	0.026008	1.09084e-185	G	A	-0.00788961	0.0137357	0.565706	844.59
rs2236645	C	T	0.17941	0.024951	6.45576e-13	C	T	-0.0100194	0.0128607	0.435935	51.7032
rs2569703	C	G	-0.10827	0.014048	1.28662e-14	C	G	-0.000310897	0.00766097	0.967629	59.4001
rs28368148	C	G	0.44878	0.065493	7.2654e-12	C	G	-0.155344	0.0799787	0.0520991	46.9545
rs2897075	C	T	0.087987	0.014375	9.30864e-10	C	T	-0.00750143	0.00771254	0.330738	37.4646
rs343320	G	A	0.15423	0.027508	2.06182e-08	G	A	-0.0137275	0.0175627	0.434431	31.4355
rs34712979	G	A	-0.10951	0.01701	1.21076e-10	G	A	0.00467125	0.0086683	0.589963	41.4476
rs35705950	G	T	-0.1636	0.022785	6.96287e-13	G	T	0.0119892	0.0125724	0.340281	51.5547
rs41264915	A	G	-0.20626	0.022896	2.08779e-19	A	G	-0.0070988	0.0170988	0.678022	81.1542
rs568035	C	T	0.14307	0.025967	3.59476e-08	C	T	-0.0169723	0.016653	0.308121	30.3566
rs60132559	C	T	0.091456	0.015009	1.1053e-09	C	T	8.49e-05	0.00807982	0.991619	37.1297
rs61882275	G	A	-0.12605	0.014659	8.05448e-18	G	A	0.00469213	0.00861736	0.586099	73.9396
rs62056905	A	G	-0.1285	0.016821	2.18473e-14	A	G	0.0163553	0.0137958	0.235809	58.3583
rs9636867	A	G	0.18394	0.015088	3.46517e-34	A	G	0.00105009	0.00773965	0.892077	148.624
Covid-19 and Anxiety
Exposure						Outcome
SNP	effect_allele	other_allele	beta	se	pval	effect_allele	other_allele	beta	se	pval	F
rs10774673	C	T	0.028916	0.0048301	2.14239e-09	C	T	-0.00842955	0.00903615	0.350888	35.8397
rs1123573	A	G	-0.026386	0.0047693	3.15756e-08	A	G	-0.0162507	0.00854591	0.0572269	30.6082
rs11264339	C	T	-0.035023	0.0045618	1.62284e-14	C	T	0.000430573	0.00804831	0.957335	58.9433
rs12610495	A	G	0.049515	0.0050773	1.80459e-22	A	G	0.0158054	0.00852507	0.0637412	95.106
rs2260685	T	C	0.033425	0.0046886	1.01105e-12	T	C	0.00226888	0.00806022	0.778334	50.8226
rs2290859	C	T	-0.050838	0.0048604	1.32367e-25	C	T	-0.00421334	0.00835125	0.613898	109.404
rs2834158	T	C	-0.040547	0.0048711	8.5049e-17	T	C	-0.00715485	0.00829932	0.388632	69.2889
rs35044562	A	G	0.12798	0.0084762	1.6504e-51	A	G	-0.0075883	0.0147621	0.607223	227.972
rs676314	A	G	0.027577	0.0048146	1.0175e-08	A	G	-0.0073202	0.00867645	0.398845	32.8075
rs679574	C	G	-0.036048	0.0045957	4.36925e-15	C	G	0.00620807	0.00828629	0.453738	61.526
rs7118388	A	G	0.026551	0.0045331	4.70907e-09	A	G	-0.0165422	0.00805489	0.0400055	34.3061
rs73062389	G	A	0.20044	0.0098613	7.5853e-92	G	A	0.0287319	0.0250607	0.25159	413.143
rs9264740	C	T	-0.030474	0.0052595	6.86939e-09	C	T	0.00268525	0.00869887	0.757558	33.5714
hospitalized covid and Anxiety
Exposure						Outcome
SNP	effect_allele	other_allele	beta	se	pval	effect_allele	other_allele	beta	se	pval	F
rs1123573	A	G	-0.068848	0.010432	4.12e-11	A	G	-0.0162507	0.00854591	0.0572269	43.556
rs117169628	G	A	0.10114	0.013651	1.27e-13	G	A	-0.00582718	0.0122893	0.635381	54.893
rs12585036	C	T	0.096736	0.011638	9.4e-17	G	C	0.432422	0.43068	0.315357	69.0907
rs12610495	A	G	0.14828	0.011043	4.17e-41	A	G	0.0158054	0.00852507	0.0637412	180.298
rs139589338	A	G	0.20902	0.03574	4.96e-09	A	G	0.0220254	0.0286158	0.441482	34.2032
rs149533170	G	A	0.28389	0.051106	2.78e-08	G	A	-0.101706	0.0841996	0.227081	30.8572
rs1498399	A	G	0.068773	0.010063	8.24e-12	A	G	0.0116254	0.00816316	0.154408	46.7069
rs1634761	C	T	-0.067678	0.0094951	1.02e-12	C	T	-0.00174946	0.00803482	0.827636	50.8038
rs17279437	G	A	-0.11372	0.016819	1.37e-11	G	A	-0.00736732	0.0135456	0.586518	45.7165
rs17412601	T	C	-0.068259	0.010317	3.69e-11	T	C	-0.00430064	0.00834891	0.606474	43.7737
rs2102497	T	C	0.064371	0.011743	4.21e-08	T	C	-0.0111262	0.00899721	0.216224	30.0485
rs2326562	C	T	0.053141	0.0097363	4.81e-08	C	T	0.0197083	0.00812081	0.0152286	29.7901
rs2897075	C	T	0.058531	0.009857	2.88e-09	C	T	0.00123698	0.00826353	0.881008	35.26
rs3014983	C	T	-0.069511	0.012003	6.99e-09	C	T	0.00560679	0.00857159	0.51304	33.5373
rs34712979	G	A	-0.064307	0.011488	2.17e-08	G	A	0.00798951	0.00928776	0.389668	31.3349
rs35705950	G	T	-0.098933	0.015532	1.89e-10	G	T	0.0165272	0.0135009	0.220894	40.5721
rs41264915	A	G	-0.14296	0.015375	1.43e-20	A	G	-0.0101139	0.0183205	0.58091	86.4567
rs41435745	G	C	0.21307	0.035222	1.45e-09	G	C	0.0134397	0.015869	0.397044	36.5946
rs4475253	A	G	0.058194	0.010052	7.07e-09	A	G	-0.00134342	0.00858533	0.875656	33.5159
rs45524632	C	A	0.22336	0.034592	1.07e-10	C	A	-0.046266	0.0329026	0.159679	41.6926
rs4767025	C	T	0.07545	0.010079	7.11e-14	C	T	-0.00843554	0.00903615	0.350545	56.0381
rs492602	A	G	-0.055036	0.0095341	7.81e-09	A	G	0.00659411	0.00829106	0.426422	33.3223
rs5023077	T	C	-0.06608	0.0095148	3.79e-12	T	C	-0.00373873	0.00806254	0.642851	48.2326
rs61078946	A	T	-0.089625	0.016194	3.12e-08	A	T	0.00641585	0.0134911	0.634387	30.6302
rs61882275	G	A	-0.091959	0.0099445	2.3e-20	G	A	0.0196249	0.00922713	0.0334303	85.5111
rs676314	A	G	0.077962	0.010055	8.94e-15	A	G	-0.0073202	0.00867645	0.398845	60.1176
rs67959919	G	A	0.49158	0.017513	2.31e-173	G	A	-0.00622812	0.0147477	0.672797	787.893
rs78295726	C	T	0.073968	0.013044	1.42e-08	C	T	-0.00981511	0.0116513	0.399561	32.1563
rs78314212	C	T	0.122	0.017175	1.22e-12	C	T	-0.000532974	0.0145464	0.970772	50.4576
rs9636867	A	G	0.12824	0.010176	2.05e-36	A	G	0.00601585	0.00830854	0.469031	158.815
Very severe respiratory confirmed covid and Anxiety
Exposure						Outcome
SNP	effect_allele	other_allele	beta	se	pval	effect_allele	other_allele	beta	se	pval	F
rs10066378	T	C	0.11796	0.021006	1.96e-08	T	C	0.00646345	0.0131853	0.623992	31.5343
rs10850097	C	T	0.095247	0.014916	1.71e-10	C	T	-0.00842962	0.00903615	0.350883	40.7754
rs11208559	C	G	0.10253	0.017132	2.17e-09	C	G	-0.00487853	0.00850908	0.566421	35.8167
rs1123573	A	G	-0.10621	0.0152	2.8e-12	A	G	-0.0162507	0.00854591	0.0572269	48.8252
rs1128175	A	G	-0.1255	0.017115	2.25e-13	A	G	0.00679935	0.00876284	0.43779	53.7692
rs11614702	G	A	0.10135	0.01383	2.33e-13	G	A	0.00177591	0.00810971	0.826661	53.7036
rs117169628	G	A	0.15749	0.020078	4.37e-15	G	A	-0.00582718	0.0122893	0.635381	61.5269
rs12534422	C	T	0.085624	0.015073	1.34e-08	C	T	0.0154407	0.00940023	0.100467	32.2695
rs12585036	C	T	0.14143	0.017239	2.32e-16	C	T	-0.00163331	0.00970391	0.866335	67.3068
rs12610495	A	G	0.24167	0.016049	3.05e-51	A	G	0.0158054	0.00852507	0.0637412	226.751
rs12614007	G	A	0.094133	0.016881	2.46e-08	G	A	-0.00415186	0.00896342	0.643221	31.0948
rs17279437	G	A	-0.17214	0.025124	7.3e-12	G	A	-0.00736732	0.0135456	0.586518	46.9446
rs17713054	G	A	0.75584	0.026008	1.09e-185	G	A	-0.0071221	0.0147481	0.629154	844.59
rs2236645	C	T	0.17941	0.024951	6.46e-13	C	T	-0.00814998	0.0138374	0.555872	51.7032
rs2569703	C	G	-0.10827	0.014048	1.29e-14	C	G	0.00585181	0.00821914	0.476481	59.4001
rs28368148	C	G	0.44878	0.065493	7.27e-12	C	G	-0.101707	0.0841996	0.227075	46.9545
rs2897075	C	T	0.087987	0.014375	9.31e-10	C	T	0.00123698	0.00826353	0.881008	37.4646
rs343320	G	A	0.15423	0.027508	2.06e-08	G	A	0.00406976	0.0187479	0.828147	31.4355
rs34712979	G	A	-0.10951	0.01701	1.21e-10	G	A	0.00798951	0.00928776	0.389668	41.4476
rs35705950	G	T	-0.1636	0.022785	6.96e-13	G	T	0.0165272	0.0135009	0.220894	51.5547
rs41264915	A	G	-0.20626	0.022896	2.09e-19	A	G	-0.0101139	0.0183205	0.58091	81.1542
rs568035	C	T	0.14307	0.025967	3.59e-08	C	T	-0.0142793	0.0178471	0.423658	30.3566
rs60132559	C	T	0.091456	0.015009	1.11e-09	C	T	-0.00730268	0.00867672	0.399989	37.1297
rs61882275	G	A	-0.12605	0.014659	8.05e-18	G	A	0.0196249	0.00922713	0.0334303	73.9396
rs9636867	A	G	0.18394	0.015088	3.47e-34	A	G	0.00601585	0.00830854	0.469031	148.624
Covid-19 and Ever attempted suicide
Exposure						Outcome
SNP	effect_allele	other_allele	beta	se	pval	effect_allele	other_allele	beta	se	pval	F
rs10774673	C	T	0.028916	0.0048301	2.14239e-09	C	T	0.0309994	0.0174868	0.0762729	35.8397
rs1123573	A	G	-0.026386	0.0047693	3.15756e-08	A	G	0.00108806	0.0165491	0.947579	30.6082
rs11264339	C	T	-0.035023	0.0045618	1.62284e-14	C	T	0.00129215	0.0155616	0.933824	58.9433
rs12610495	A	G	0.049515	0.0050773	1.80459e-22	A	G	-0.0171276	0.0164578	0.298017	95.106
rs2260685	T	C	0.033425	0.0046886	1.01105e-12	T	C	-0.0106097	0.0155802	0.495888	50.8226
rs2290859	C	T	-0.050838	0.0048604	1.32367e-25	C	T	-0.00896517	0.0161634	0.579127	109.404
rs2834158	T	C	-0.040547	0.0048711	8.5049e-17	T	C	0.0244755	0.0160003	0.126095	69.2889
rs35044562	A	G	0.12798	0.0084762	1.6504e-51	A	G	-0.0275483	0.028505	0.333825	227.972
rs676314	A	G	0.027577	0.0048146	1.0175e-08	A	G	-0.00758303	0.0167439	0.650633	32.8075
rs679574	C	G	-0.036048	0.0045957	4.36925e-15	C	G	0.0252337	0.0160142	0.115094	61.526
rs7118388	A	G	0.026551	0.0045331	4.70907e-09	A	G	0.0042743	0.0156068	0.784182	34.3061
rs73062389	G	A	0.20044	0.0098613	7.5853e-92	G	A	-0.0133638	0.0502061	0.790102	413.143
rs9264740	C	T	-0.030474	0.0052595	6.86939e-09	C	T	0.0178227	0.0167357	0.286899	33.5714
hospitalized covid and Ever attempted suicide
Exposure						Outcome
SNP	effect_allele	other_allele	beta	se	pval	effect_allele	other_allele	beta	se	pval	F
rs1123573	A	G	-0.068848	0.010432	4.12e-11	A	G	0.00108806	0.0165491	0.947579	43.556
rs117169628	G	A	0.10114	0.013651	1.27e-13	G	A	-0.0387427	0.0238406	0.104148	54.893
rs12585036	C	T	0.096736	0.011638	9.4e-17	C	G	-0.524232	0.863988	0.544011	69.0907
rs12585036	A	G	0.14828	0.011043	4.17e-41	C	T	0.0148531	0.0187748	0.428873	180.298
rs12610495	A	G	0.20902	0.03574	4.96e-09	A	G	-0.0171276	0.0164578	0.298017	34.2032
rs139589338	G	A	0.28389	0.051106	2.78e-08	A	G	-0.00228296	0.0555474	0.967217	30.8572
rs149533170	A	G	0.068773	0.010063	8.24e-12	G	A	0.110433	0.172493	0.522028	46.7069
rs1498399	C	T	-0.067678	0.0094951	1.02e-12	A	G	0.00803317	0.0158044	0.611252	50.8038
rs1634761	G	A	-0.11372	0.016819	1.37e-11	C	T	-0.00563474	0.015527	0.71668	45.7165
rs17279437	T	C	-0.068259	0.010317	3.69e-11	G	A	-0.0042048	0.0261521	0.872265	43.7737
rs17412601	C	T	0.061114	0.010877	1.92e-08	T	C	-0.00880848	0.01616	0.5857	31.5692
rs2102497	T	C	0.064371	0.011743	4.21e-08	T	C	0.0263444	0.0173825	0.129628	30.0485
rs2326562	C	T	0.053141	0.0097363	4.81e-08	C	T	0.00762163	0.0156582	0.626436	29.7901
rs2897075	C	T	0.058531	0.009857	2.88e-09	C	T	-0.0138679	0.0160106	0.386397	35.26
rs3014983	C	T	-0.069511	0.012003	6.99e-09	C	T	0.00238318	0.0164733	0.884972	33.5373
rs34712979	G	A	-0.064307	0.011488	2.17e-08	G	A	0.0319843	0.0179954	0.0755092	31.3349
rs35705950	G	T	-0.098933	0.015532	1.89e-10	G	T	0.0208796	0.0259511	0.421066	40.5721
rs41264915	A	G	-0.14296	0.015375	1.43e-20	A	G	-0.0501659	0.0353435	0.155788	86.4567
rs41435745	G	C	0.21307	0.035222	1.45e-09	G	C	-0.0346103	0.0305988	0.258013	36.5946
rs4475253	A	G	0.058194	0.010052	7.07e-09	A	G	-0.0174434	0.0165732	0.292567	33.5159
rs45524632	C	A	0.22336	0.034592	1.07e-10	C	A	-0.0614816	0.0639346	0.336234	41.6926
rs4767025	C	T	0.07545	0.010079	7.11e-14	C	T	0.0309951	0.0174868	0.0763133	56.0381
rs492602	A	G	-0.055036	0.0095341	7.81e-09	A	G	0.0243948	0.0160214	0.127848	33.3223
rs5023077	T	C	-0.06608	0.0095148	3.79e-12	T	C	-0.00868528	0.0155647	0.576838	48.2326
rs61078946	A	T	-0.089625	0.016194	3.12e-08	A	T	-0.0195911	0.0259938	0.45104	30.6302
rs61882275	G	A	-0.091959	0.0099445	2.3e-20	G	A	-0.0122164	0.0179519	0.496185	85.5111
rs63750417	C	T	-0.091763	0.011487	1.37e-15	C	T	-0.0404701	0.029	0.162859	63.8149
rs676314	A	G	0.077962	0.010055	8.94e-15	A	G	-0.00758303	0.0167439	0.650633	60.1176
rs67959919	G	A	0.49158	0.017513	2.31e-173	G	A	-0.023602	0.0284637	0.406994	787.893
rs78295726	C	T	0.073968	0.013044	1.42e-08	C	T	-0.0129113	0.0224484	0.565187	32.1563
rs78314212	C	T	0.122	0.017175	1.22e-12	C	T	-0.0143888	0.0279338	0.606481	50.4576
rs9636867	A	G	0.12824	0.010176	2.05e-36	A	G	-0.0235031	0.0160128	0.142167	158.815
Very severe respiratory confirmed covid and Ever attempted suicide
Exposure						Outcome
SNP	effect_allele	other_allele	beta	se	pval	effect_allele	other_allele	beta	se	pval	F
rs10066378	T	C	0.11796	0.021006	1.95951e-08	T	C	0.00153971	0.0256401	0.952115	31.5343
rs10850097	C	T	0.095247	0.014916	1.70772e-10	C	T	0.0309993	0.0174868	0.0762729	40.7754
rs11208559	C	G	0.10253	0.017132	2.1678e-09	C	G	0.00126496	0.0163748	0.938424	35.8167
rs1123573	A	G	-0.10621	0.0152	2.79828e-12	A	G	0.00108806	0.0165491	0.947579	48.8252
rs1128175	A	G	-0.1255	0.017115	2.25479e-13	A	G	0.0181057	0.0168478	0.282526	53.7692
rs11614702	G	A	0.10135	0.01383	2.33139e-13	G	A	0.00286548	0.0156214	0.854458	53.7036
rs117169628	G	A	0.15749	0.020078	4.36734e-15	G	A	-0.0387427	0.0238406	0.104148	61.5269
rs12534422	C	T	0.085624	0.015073	1.34207e-08	C	T	0.0186443	0.0181205	0.303524	32.2695
rs12585036	C	T	0.14143	0.017239	2.32379e-16	C	G	-0.524232	0.863988	0.544011	67.3068
rs12585036	C	T	0.14143	0.017239	2.32379e-16	C	T	0.0148531	0.0187748	0.428873	67.3068
rs12610495	A	G	0.24167	0.016049	3.04706e-51	A	G	-0.0171276	0.0164578	0.298017	226.751
rs12614007	G	A	0.094133	0.016881	2.45732e-08	G	A	0.0148207	0.0172676	0.390729	31.0948
rs17279437	G	A	-0.17214	0.025124	7.30204e-12	G	A	-0.0042048	0.0261521	0.872265	46.9446
rs17713054	G	A	0.75584	0.026008	1.09084e-185	G	A	-0.0236729	0.0284701	0.405691	844.59
rs2236645	C	T	0.17941	0.024951	6.45576e-13	C	T	0.00318112	0.0265208	0.904524	51.7032
rs2569703	C	G	-0.10827	0.014048	1.28662e-14	C	G	0.00661745	0.0158928	0.677131	59.4001
rs28368148	C	G	0.44878	0.065493	7.2654e-12	C	G	0.110429	0.172493	0.522045	46.9545
rs2897075	C	T	0.087987	0.014375	9.30864e-10	C	T	-0.0138679	0.0160106	0.386397	37.4646
rs343320	G	A	0.15423	0.027508	2.06182e-08	G	A	-0.0223284	0.0367105	0.543035	31.4355
rs34712979	G	A	-0.10951	0.01701	1.21076e-10	G	A	0.0319843	0.0179954	0.0755092	41.4476
rs35705950	G	T	-0.1636	0.022785	6.96287e-13	G	T	0.0208796	0.0259511	0.421066	51.5547
rs41264915	A	G	-0.20626	0.022896	2.08779e-19	A	G	-0.0501659	0.0353435	0.155788	81.1542
rs568035	C	T	0.14307	0.025967	3.59476e-08	C	T	-0.071642	0.0343714	0.0371287	30.3566
rs60132559	C	T	0.091456	0.015009	1.1053e-09	C	T	-0.00734232	0.0167436	0.661013	37.1297
rs61882275	G	A	-0.12605	0.014659	8.05448e-18	G	A	-0.0122164	0.0179519	0.496185	73.9396
rs62056905	A	G	-0.1285	0.016821	2.18473e-14	A	G	-0.0407765	0.0289953	0.159631	58.3583
rs9636867	A	G	0.18394	0.015088	3.46517e-34	A	G	-0.0235031	0.0160128	0.142167	148.624
Covid-19 and Alcohol use
Exposure						Outcome
SNP	effect_allele	other_allele	beta	se	pval	effect_allele	other_allele	beta	se	pval	F
rs10774673	C	T	0.028916	0.0048301	2.14239e-09	C	T	-0.0286	0.0189	0.1298	35.8397
rs1123573	A	G	-0.026386	0.0047693	3.15756e-08	A	G	-0.0019	0.0179	0.9146	30.6082
rs11264339	C	T	-0.035023	0.0045618	1.62284e-14	C	T	-0.0045	0.0168	0.7903	58.9433
rs12610495	A	G	0.049515	0.0050773	1.80459e-22	A	G	-0.0175	0.0177	0.3234	95.106
rs184781326	A	G	-0.06902	0.011679	3.42622e-09	A	G	0.0005	0.0375	0.9892	34.9252
rs2260685	T	C	0.033425	0.0046886	1.01105e-12	T	C	-0.0104	0.0168	0.537901	50.8226
rs2290859	C	T	-0.050838	0.0048604	1.32367e-25	C	T	0.0091	0.0175	0.6019	109.404
rs2834158	T	C	-0.040547	0.0048711	8.5049e-17	T	C	-0.0174	0.0172	0.3123	69.2889
rs35044562	A	G	0.12798	0.0084762	1.6504e-51	A	G	0.0144	0.0308	0.639699	227.972
rs554833	T	C	-0.090799	0.0047649	5.88063e-81	T	C	0.0077	0.0168	0.6489	363.124
rs676314	A	G	0.027577	0.0048146	1.0175e-08	A	G	0.0141	0.0181	0.4359	32.8075
rs679574	C	G	-0.036048	0.0045957	4.36925e-15	C	G	-0.0187	0.0173	0.2795	61.526
rs7118388	A	G	0.026551	0.0045331	4.70907e-09	A	G	0.0102	0.0168	0.5439	34.3061
rs73062389	G	A	0.20044	0.0098613	7.5853e-92	G	A	-0.035	0.0551	0.5261	413.143
rs9264740	C	T	-0.030474	0.0052595	6.86939e-09	C	T	0.0022	0.0205	0.9141	33.5714
hospitalized covid and Alcohol use
Exposure						Outcome
SNP	effect_allele	other_allele	beta	se	pval	effect_allele	other_allele	beta	se	pval	F
rs1123573	A	G	-0.068848	0.010432	4.12e-11	A	G	-0.0019	0.0179	0.9146	43.556
rs117169628	G	A	0.10114	0.013651	1.27e-13	G	A	-0.007	0.0259	0.786799	54.893
rs12585036	C	T	0.096736	0.011638	9.4e-17	C	T	-0.0166	0.0203	0.4127	69.0907
rs12610495	A	G	0.14828	0.011043	4.17e-41	A	G	-0.0175	0.0177	0.3234	180.298
rs139589338	A	G	0.20902	0.03574	4.96e-09	A	G	-0.0821	0.0602	0.1726	34.2032
rs149533170	G	A	0.28389	0.051106	2.78e-08	G	A	-0.1819	0.1884	0.3344	30.8572
rs1498399	A	G	0.068773	0.010063	8.24e-12	A	G	0.0109	0.017	0.5217	46.7069
rs1634761	C	T	-0.067678	0.0094951	1.02e-12	C	T	-0.0119	0.0171	0.485	50.8038
rs17279437	G	A	-0.11372	0.016819	1.37e-11	G	A	0.0635	0.0281	0.0238902	45.7165
rs17412601	T	C	-0.068259	0.010317	3.69e-11	T	C	0.0098	0.0175	0.5732	43.7737
rs17885848	C	T	0.061114	0.010877	1.92e-08	C	T	0.0051	0.0176	0.7734	31.5692
rs2102497	T	C	0.064371	0.011743	4.21e-08	T	C	-0.017	0.0187	0.3635	30.0485
rs2326562	C	T	0.053141	0.0097363	4.81e-08	C	T	-0.0112	0.0169	0.5058	29.7901
rs2897075	C	T	0.058531	0.009857	2.88e-09	C	T	-0.0025	0.0172	0.8847	35.26
rs3014983	C	T	-0.069511	0.012003	6.99e-09	C	T	-0.0025	0.0177	0.8862	33.5373
rs34712979	G	A	-0.064307	0.011488	2.17e-08	G	A	-0.0119	0.0195	0.5433	31.3349
rs35705950	G	T	-0.098933	0.015532	1.89e-10	G	T	0.0098	0.0279	0.7256	40.5721
rs41264915	A	G	-0.14296	0.015375	1.43e-20	A	G	0.0135	0.0384	0.7247	86.4567
rs41435745	G	C	0.21307	0.035222	1.45e-09	G	C	0.0376	0.0332	0.258	36.5946
rs4475253	A	G	0.058194	0.010052	7.07e-09	A	G	-0.0242	0.0179	0.1754	33.5159
rs45524632	C	A	0.22336	0.034592	1.07e-10	C	A	0.0407	0.0686	0.5528	41.6926
rs4767025	C	T	0.07545	0.010079	7.11e-14	C	T	-0.0286	0.0189	0.1298	56.0381
rs492602	A	G	-0.055036	0.0095341	7.81e-09	A	G	-0.0193	0.0173	0.2644	33.3223
rs5023077	T	C	-0.06608	0.0095148	3.79e-12	T	C	0.0079	0.0167	0.6357	48.2326
rs61078946	A	T	-0.089625	0.016194	3.12e-08	A	T	-0.0292	0.028	0.2975	30.6302
rs61882275	G	A	-0.091959	0.0099445	2.3e-20	G	A	0.0261	0.0194	0.1775	85.5111
rs63750417	C	T	-0.091763	0.011487	1.37e-15	C	T	0.0963	0.0317	0.00240802	63.8149
rs657152	A	C	-0.10009	0.0097644	1.18e-24	A	C	0.0059	0.0168	0.723901	105.073
rs676314	A	G	0.077962	0.010055	8.94e-15	A	G	0.0141	0.0181	0.4359	60.1176
rs67959919	G	A	0.49158	0.017513	2.31e-173	G	A	0.0121	0.0307	0.6931	787.893
rs78295726	C	T	0.073968	0.013044	1.42e-08	C	T	0.0094	0.0243	0.699199	32.1563
rs78314212	C	T	0.122	0.017175	1.22e-12	C	T	-0.0482	0.0286	0.0921107	50.4576
rs9636867	A	G	0.12824	0.010176	2.05e-36	A	G	0.0174	0.0173	0.3129	158.815
Very severe respiratory confirmed covid and Alcohol use
Exposure						Outcome
SNP	effect_allele	other_allele	beta	se	pval	effect_allele	other_allele	beta	se	pval	F
rs10066378	T	C	0.11796	0.021006	1.95951e-08	T	C	-0.029	0.0276	0.2937	31.5343
rs10850097	C	T	0.095247	0.014916	1.70772e-10	C	T	-0.0286	0.0189	0.1298	40.7754
rs11208559	C	G	0.10253	0.017132	2.1678e-09	C	G	-0.0008	0.0176	0.9642	35.8167
rs1123573	A	G	-0.10621	0.0152	2.79828e-12	A	G	-0.0019	0.0179	0.9146	48.8252
rs1128175	A	G	-0.1255	0.017115	2.25479e-13	A	G	0.0047	0.0207	0.8201	53.7692
rs11614702	G	A	0.10135	0.01383	2.33139e-13	G	A	0.0108	0.0168	0.519501	53.7036
rs117169628	G	A	0.15749	0.020078	4.36734e-15	G	A	-0.007	0.0259	0.786799	61.5269
rs12534422	C	T	0.085624	0.015073	1.34207e-08	C	T	-0.0165	0.0196	0.3977	32.2695
rs12585036	C	T	0.14143	0.017239	2.32379e-16	C	T	-0.0166	0.0203	0.4127	67.3068
rs12610495	A	G	0.24167	0.016049	3.04706e-51	A	G	-0.0175	0.0177	0.3234	226.751
rs12614007	G	A	0.094133	0.016881	2.45732e-08	G	A	-0.018	0.0186	0.3347	31.0948
rs17279437	G	A	-0.17214	0.025124	7.30204e-12	G	A	0.0635	0.0281	0.0238902	46.9446
rs17713054	G	A	0.75584	0.026008	1.09084e-185	G	A	0.0123	0.0307	0.6885	844.59
rs17885848	C	T	0.090196	0.015623	7.77417e-09	C	T	0.0051	0.0176	0.7734	33.3308
rs2236645	C	T	0.17941	0.024951	6.45576e-13	C	T	-0.0381	0.0286	0.1828	51.7032
rs2569703	C	G	-0.10827	0.014048	1.28662e-14	C	G	-0.0067	0.0172	0.6952	59.4001
rs28368148	C	G	0.44878	0.065493	7.2654e-12	C	G	-0.1856	0.1885	0.3247	46.9545
rs2897075	C	T	0.087987	0.014375	9.30864e-10	C	T	-0.0025	0.0172	0.8847	37.4646
rs343320	G	A	0.15423	0.027508	2.06182e-08	G	A	-0.0096	0.0397	0.8094	31.4355
rs34712979	G	A	-0.10951	0.01701	1.21076e-10	G	A	-0.0119	0.0195	0.5433	41.4476
rs35705950	G	T	-0.1636	0.022785	6.96287e-13	G	T	0.0098	0.0279	0.7256	51.5547
rs368565	C	T	0.1056	0.014909	1.41097e-12	C	T	0.013	0.0167	0.4368	50.1685
rs41264915	A	G	-0.20626	0.022896	2.08779e-19	A	G	0.0135	0.0384	0.7247	81.1542
rs550057	T	C	-0.11703	0.015941	2.11297e-13	T	C	0.0072	0.0181	0.6898	53.8968
rs568035	C	T	0.14307	0.025967	3.59476e-08	C	T	0.009	0.0371	0.8084	30.3566
rs60132559	C	T	0.091456	0.015009	1.1053e-09	C	T	0.0144	0.0181	0.4263	37.1297
rs61882275	G	A	-0.12605	0.014659	8.05448e-18	G	A	0.0261	0.0194	0.1775	73.9396
rs62056905	A	G	-0.1285	0.016821	2.18473e-14	A	G	0.0971	0.0318	0.00222602	58.3583
rs9636867	A	G	0.18394	0.015088	3.46517e-34	A	G	0.0174	0.0173	0.3129	148.624
Covid-19 and Tobacco use
Exposure						Outcome
SNP	effect_allele	other_allele	beta	se	pval	effect_allele	other_allele	beta	se	pval	F
rs10774673	C	T	0.028916	0.0048301	2.14e-09	C	T	0.0200622	0.0442913	0.650577	35.8397
rs1123573	A	G	-0.026386	0.0047693	3.16e-08	A	G	-0.00285253	0.0418219	0.945621	30.6082
rs11264339	C	T	-0.035023	0.0045618	1.62e-14	C	T	-0.00341924	0.039425	0.930888	58.9433
rs2260685	T	C	0.033425	0.0046886	1.01e-12	T	C	0.0344033	0.0394617	0.383309	50.8226
rs2290859	C	T	-0.050838	0.0048604	1.32e-25	C	T	-0.0234059	0.0408534	0.566696	109.404
rs2834158	T	C	-0.040547	0.0048711	8.5e-17	T	C	-0.0409796	0.040606	0.312879	69.2889
rs35044562	A	G	0.12798	0.0084762	1.65e-51	A	G	0.133283	0.0721945	0.0648679	227.972
rs676314	A	G	0.027577	0.0048146	1.02e-08	A	G	0.0428989	0.042407	0.31173	32.8075
rs679574	C	G	-0.036048	0.0045957	4.37e-15	C	G	0.0577042	0.0405648	0.154876	61.526
rs7118388	A	G	0.026551	0.0045331	4.71e-09	A	G	-0.0358916	0.039484	0.363341	34.3061
rs73062389	G	A	0.20044	0.0098613	7.59e-92	G	A	-0.0182996	0.124235	0.882897	413.143
hospitalized covid and Tobacco use
Exposure						Outcome
SNP	effect_allele	other_allele	beta	se	pval	effect_allele	other_allele	beta	se	pval	F
rs1123573	A	G	-0.068848	0.010432	4.12e-11	A	G	-0.00285253	0.0418219	0.945621	43.556
rs117169628	G	A	0.10114	0.013651	1.27e-13	G	A	-0.0178992	0.0605964	0.767701	54.893
rs12585036	C	T	0.096736	0.011638	9.4e-17	G	C	3.0079	2.15234	0.162262	69.0907
rs139589338	A	G	0.20902	0.03574	4.96e-09	A	G	-0.0372395	0.142168	0.793367	34.2032
rs149533170	G	A	0.28389	0.051106	2.78e-08	G	A	0.157151	0.429504	0.714447	30.8572
rs1498399	A	G	0.068773	0.010063	8.24e-12	A	G	0.06977	0.0399852	0.0810028	46.7069
rs1634761	C	T	-0.067678	0.0094951	1.02e-12	C	T	-0.0320244	0.0393198	0.415381	50.8038
rs17279437	G	A	-0.11372	0.016819	1.37e-11	G	A	-0.0032556	0.0662109	0.960784	45.7165
rs17412601	T	C	-0.068259	0.010317	3.69e-11	T	C	-0.0227688	0.0408434	0.57721	43.7737
rs2102497	T	C	0.064371	0.011743	4.21e-08	T	C	-0.0094453	0.0440399	0.830179	30.0485
rs2326562	C	T	0.053141	0.0097363	4.81e-08	C	T	-0.0102545	0.0397734	0.796543	29.7901
rs2897075	C	T	0.058531	0.009857	2.88e-09	C	T	0.00106406	0.040525	0.979052	35.26
rs3014983	C	T	-0.069511	0.012003	6.99e-09	C	T	0.0200629	0.0418557	0.6317	33.5373
rs41264915	A	G	-0.14296	0.015375	1.43e-20	A	G	0.0467517	0.0897992	0.602628	86.4567
rs41435745	G	C	0.21307	0.035222	1.45e-09	G	C	0.0272058	0.077466	0.725441	36.5946
rs4475253	A	G	0.058194	0.010052	7.07e-09	A	G	-0.0660008	0.0419709	0.115826	33.5159
rs45524632	C	A	0.22336	0.034592	1.07e-10	C	A	-0.1996	0.162813	0.220219	41.6926
rs4767025	C	T	0.07545	0.010079	7.11e-14	C	T	0.0200618	0.0442913	0.650583	56.0381
rs5023077	T	C	-0.06608	0.0095148	3.79e-12	T	C	0.0170291	0.0394772	0.666204	48.2326
rs61078946	A	T	-0.089625	0.016194	3.12e-08	A	T	-0.0133246	0.0661819	0.840438	30.6302
rs61882275	G	A	-0.091959	0.0099445	2.3e-20	G	A	-0.0250604	0.0453471	0.580513	85.5111
rs63750417	C	T	-0.091763	0.011487	1.37e-15	C	T	-0.0788375	0.07279	0.278773	63.8149
rs676314	A	G	0.077962	0.010055	8.94e-15	A	G	0.0428989	0.042407	0.31173	60.1176
rs67959919	G	A	0.49158	0.017513	2.31e-173	G	A	0.126858	0.0720949	0.0784766	787.893
rs78295726	C	T	0.073968	0.013044	1.42e-08	C	T	-0.0732229	0.0572334	0.200765	32.1563
rs78314212	C	T	0.122	0.017175	1.22e-12	C	T	0.0554587	0.071091	0.435326	50.4576
rs9636867	A	G	0.12824	0.010176	2.05e-36	A	G	0.0466447	0.0406424	0.251098	158.815
Very severe respiratory confirmed covid and Tobacco use
Exposure						Outcome
SNP	effect_allele	other_allele	beta	se	pval	effect_allele	other_allele	beta	se	pval	F
rs10066378	T	C	0.11796	0.021006	1.96e-08	T	C	-0.0684008	0.064504	0.288958	31.5343
rs10850097	C	T	0.095247	0.014916	1.71e-10	C	T	0.0200622	0.0442914	0.650579	40.7754
rs11208559	C	G	0.10253	0.017132	2.17e-09	C	G	-0.0286281	0.04158	0.491134	35.8167
rs1123573	A	G	-0.10621	0.0152	2.8e-12	A	G	-0.00285253	0.0418219	0.945621	48.8252
rs11614702	G	A	0.10135	0.01383	2.33e-13	G	A	0.0296097	0.0396408	0.455093	53.7036
rs117169628	G	A	0.15749	0.020078	4.37e-15	G	A	-0.0178992	0.0605964	0.767701	61.5269
rs12534422	C	T	0.085624	0.015073	1.34e-08	C	T	-0.0142014	0.0460008	0.757534	32.2695
rs12585036	C	T	0.14143	0.017239	2.32e-16	G	C	3.0079	2.15234	0.162262	67.3068
rs17279437	G	A	-0.17214	0.025124	7.3e-12	G	A	-0.0032556	0.0662109	0.960784	46.9446
rs17713054	G	A	0.75584	0.026008	1.09e-185	G	A	0.127475	0.0721015	0.0770637	844.59
rs2236645	C	T	0.17941	0.024951	6.46e-13	C	T	0.0586934	0.0674348	0.384097	51.7032
rs2569703	C	G	-0.10827	0.014048	1.29e-14	C	G	0.0112307	0.0402665	0.780315	59.4001
rs28368148	C	G	0.44878	0.065493	7.27e-12	C	G	0.157161	0.429504	0.714431	46.9545
rs2897075	C	T	0.087987	0.014375	9.31e-10	C	T	0.00106406	0.040525	0.979052	37.4646
rs343320	G	A	0.15423	0.027508	2.06e-08	G	A	0.0562515	0.0920107	0.540962	31.4355
rs41264915	A	G	-0.20626	0.022896	2.09e-19	A	G	0.0467517	0.0897992	0.602628	81.1542
rs568035	C	T	0.14307	0.025967	3.59e-08	C	T	-0.11704	0.0870383	0.178724	30.3566
rs60132559	C	T	0.091456	0.015009	1.11e-09	C	T	0.0436472	0.0424066	0.30336	37.1297
rs61882275	G	A	-0.12605	0.014659	8.05e-18	G	A	-0.0250604	0.0453471	0.580513	73.9396
rs62056905	A	G	-0.1285	0.016821	2.18e-14	A	G	-0.079951	0.072764	0.271868	58.3583
rs9636867	A	G	0.18394	0.015088	3.47e-34	A	G	0.0466447	0.0406424	0.251098	148.624
Covid-19 and Erectile dysfunction
Exposure						Outcome
SNP	effect_allele	other_allele	beta	se	pval	effect_allele	other_allele	beta	se	pval	F
rs10774673	C	T	0.028916	0.0048301	2.14239e-09	C	T	-0.0483	0.0206	0.01895	35.8397
rs1123573	A	G	-0.026386	0.0047693	3.15756e-08	A	G	0.0045	0.0198	0.8207	30.6082
rs11264339	C	T	-0.035023	0.0045618	1.62284e-14	C	T	0.0223	0.0193	0.249	58.9433
rs12610495	A	G	0.049515	0.0050773	1.80459e-22	A	G	0.0071	0.0212	0.7395	95.106
rs184781326	A	G	-0.06902	0.011679	3.42622e-09	A	G	-0.0297	0.0453	0.5128	34.9252
rs2260685	T	C	0.033425	0.0046886	1.01105e-12	T	C	0.0175	0.0195	0.3691	50.8226
rs2290859	C	T	-0.050838	0.0048604	1.32367e-25	C	T	-0.0146	0.0203	0.4719	109.404
rs2834158	T	C	-0.040547	0.0048711	8.5049e-17	T	C	-0.0091	0.0207	0.660201	69.2889
rs35044562	A	G	0.12798	0.0084762	1.6504e-51	A	G	-0.0682	0.0362	0.0594895	227.972
rs554833	T	C	-0.090799	0.0047649	5.88063e-81	T	C	0.0054	0.0205	0.790999	363.124
rs676314	A	G	0.027577	0.0048146	1.0175e-08	A	G	0.0195	0.0204	0.3384	32.8075
rs679574	C	G	-0.036048	0.0045957	4.36925e-15	C	G	0.0029	0.0195	0.881	61.526
rs7118388	A	G	0.026551	0.0045331	4.70907e-09	A	G	0.0058	0.0194	0.763901	34.3061
rs73062389	G	A	0.20044	0.0098613	7.5853e-92	G	A	-0.0844	0.0422	0.0453701	413.143
rs9264740	C	T	-0.030474	0.0052595	6.86939e-09	C	T	-0.0024	0.0221	0.9147	33.5714
hospitalized covid and Erectile dysfunction
Exposure						Outcome
SNP	effect_allele	other_allele	beta	se	pval	effect_allele	other_allele	beta	se	pval	F
rs1123573	A	G	-0.068848	0.010432	4.12e-11	A	G	0.0045	0.0198	0.8207	43.556
rs117169628	G	A	0.10114	0.013651	1.27e-13	G	A	0.0148	0.0271	0.584201	54.893
rs12585036	C	T	0.096736	0.011638	9.4e-17	C	T	0.0094	0.0264	0.7205	69.0907
rs12610495	A	G	0.14828	0.011043	4.17e-41	A	G	0.0071	0.0212	0.7395	180.298
rs139589338	A	G	0.20902	0.03574	4.96e-09	A	G	0.0651	0.0756	0.3896	34.2032
rs149533170	G	A	0.28389	0.051106	2.78e-08	G	A	0.2322	0.1177	0.0485702	30.8572
rs1498399	A	G	0.068773	0.010063	8.24e-12	A	G	0.0016	0.0201	0.9373	46.7069
rs1634761	C	T	-0.067678	0.0094951	1.02e-12	C	T	-0.0334	0.0194	0.0848301	50.8038
rs17412601	T	C	-0.068259	0.010317	3.69e-11	T	C	-0.0147	0.0203	0.4683	43.7737
rs17885848	C	T	0.061114	0.010877	1.92e-08	C	T	-0.0033	0.0204	0.8729	31.5692
rs2102497	T	C	0.064371	0.011743	4.21e-08	T	C	0.0155	0.022	0.4799	30.0485
rs2326562	C	T	0.053141	0.0097363	4.81e-08	C	T	0.0195	0.0199	0.3266	29.7901
rs3014983	C	T	-0.069511	0.012003	6.99e-09	C	T	0.0202	0.0227	0.3748	33.5373
rs34712979	G	A	-0.064307	0.011488	2.17e-08	G	A	-0.0598	0.0231	0.00948506	31.3349
rs35705950	G	T	-0.098933	0.015532	1.89e-10	G	T	-0.0823	0.0318	0.00960993	40.5721
rs41264915	A	G	-0.14296	0.015375	1.43e-20	A	G	-0.0498	0.0313	0.1121	86.4567
rs41435745	G	C	0.21307	0.035222	1.45e-09	G	C	-0.021	0.0731	0.7734	36.5946
rs4475253	A	G	0.058194	0.010052	7.07e-09	A	G	-0.0027	0.0207	0.897	33.5159
rs45524632	C	A	0.22336	0.034592	1.07e-10	C	A	0.0559	0.0689	0.4167	41.6926
rs4767025	C	T	0.07545	0.010079	7.11e-14	C	T	-0.0471	0.0206	0.0221998	56.0381
rs5023077	T	C	-0.06608	0.0095148	3.79e-12	T	C	-0.0149	0.0193	0.4413	48.2326
rs61078946	A	T	-0.089625	0.016194	3.12e-08	A	T	0.0174	0.035	0.6192	30.6302
rs61882275	G	A	-0.091959	0.0099445	2.3e-20	G	A	-0.0186	0.0201	0.3543	85.5111
rs657152	A	C	-0.10009	0.0097644	1.18e-24	A	C	0.0042	0.0202	0.8351	105.073
rs676314	A	G	0.077962	0.010055	8.94e-15	A	G	0.0195	0.0204	0.3384	60.1176
rs78314212	C	T	0.122	0.017175	1.22e-12	C	T	0.0112	0.0352	0.7503	50.4576
rs9636867	A	G	0.12824	0.010176	2.05e-36	A	G	0.0096	0.0208	0.6432	158.815
Very severe respiratory confirmed covid and Erectile dysfunction
Exposure						Outcome
SNP	effect_allele	other_allele	beta	se	pval	effect_allele	other_allele	beta	se	pval	F
rs10066378	T	C	0.11796	0.021006	1.96e-08	T	C	-0.0258	0.0293	0.3778	31.5343
rs10850097	C	T	0.095247	0.014916	1.71e-10	C	T	-0.0444	0.0206	0.0310399	40.7754
rs11208559	C	G	0.10253	0.017132	2.17e-09	C	G	-0.0139	0.0223	0.5331	35.8167
rs1123573	A	G	-0.10621	0.0152	2.8e-12	A	G	0.0045	0.0198	0.8207	48.8252
rs1128175	A	G	-0.1255	0.017115	2.25e-13	A	G	0.0014	0.023	0.953	53.7692
rs11614702	G	A	0.10135	0.01383	2.33e-13	G	A	0.0015	0.0194	0.9395	53.7036
rs117169628	G	A	0.15749	0.020078	4.37e-15	G	A	0.0148	0.0271	0.584201	61.5269
rs12534422	C	T	0.085624	0.015073	1.34e-08	C	T	-0.0106	0.0206	0.6064	32.2695
rs12585036	C	T	0.14143	0.017239	2.32e-16	C	T	0.0094	0.0264	0.7205	67.3068
rs12610495	A	G	0.24167	0.016049	3.05e-51	A	G	0.0071	0.0212	0.7395	226.751
rs12614007	G	A	0.094133	0.016881	2.46e-08	G	A	0.0253	0.0226	0.2629	31.0948
rs17279437	G	A	-0.17214	0.025124	7.3e-12	G	A	0.0343	0.0318	0.2811	46.9446
rs17713054	G	A	0.75584	0.026008	1.09e-185	G	A	-0.0615	0.0361	0.0889201	844.59
rs17885848	C	T	0.090196	0.015623	7.77e-09	C	T	-0.0033	0.0204	0.8729	33.3308
rs2236645	C	T	0.17941	0.024951	6.46e-13	C	T	0.0092	0.0346	0.7906	51.7032
rs2569703	C	G	-0.10827	0.014048	1.29e-14	C	G	0.0027	0.0196	0.8925	59.4001
rs28368148	C	G	0.44878	0.065493	7.27e-12	C	G	0.2341	0.1198	0.0506804	46.9545
rs2897075	C	T	0.087987	0.014375	9.31e-10	C	T	-0.017	0.02	0.394	37.4646
rs343320	G	A	0.15423	0.027508	2.06e-08	G	A	-0.0443	0.0358	0.2169	31.4355
rs34712979	G	A	-0.10951	0.01701	1.21e-10	G	A	-0.0598	0.0231	0.00948506	41.4476
rs35705950	G	T	-0.1636	0.022785	6.96e-13	G	T	-0.0823	0.0318	0.00960993	51.5547
rs368565	C	T	0.1056	0.014909	1.41e-12	C	T	-0.0133	0.0197	0.5012	50.1685
rs550057	T	C	-0.11703	0.015941	2.11e-13	T	C	0.0118	0.0222	0.5953	53.8968
rs568035	C	T	0.14307	0.025967	3.59e-08	C	T	-0.0313	0.0382	0.4121	30.3566
rs60132559	C	T	0.091456	0.015009	1.11e-09	C	T	0.0207	0.0205	0.3124	37.1297
rs61882275	G	A	-0.12605	0.014659	8.05e-18	G	A	-0.0186	0.0201	0.3543	73.9396
rs9636867	A	G	0.18394	0.015088	3.47e-34	A	G	0.0096	0.0208	0.6432	148.624
Covid-19 and Alopecia areata
Exposure						Outcome
SNP	effect_allele	other_allele	beta	se	pval	effect_allele	other_allele	beta	se	pval	F
rs10774673	C	T	0.028916	0.0048301	2.14e-09	C	T	-0.0012112	0.0610872	0.984181	35.8397
rs1123573	A	G	-0.026386	0.0047693	3.16e-08	A	G	-0.0854527	0.0576896	0.13854	30.6082
rs12610495	A	G	0.049515	0.0050773	1.8e-22	A	G	-0.140666	0.0576754	0.014731	95.106
rs2260685	T	C	0.033425	0.0046886	1.01e-12	T	C	-0.0565329	0.0544392	0.299056	50.8226
rs2290859	C	T	-0.050838	0.0048604	1.32e-25	C	T	-0.0329033	0.056561	0.560748	109.404
rs2834158	T	C	-0.040547	0.0048711	8.5e-17	T	C	-0.0484992	0.056163	0.387839	69.2889
rs35044562	A	G	0.12798	0.0084762	1.65e-51	A	G	-0.132114	0.100149	0.187111	227.972
rs676314	A	G	0.027577	0.0048146	1.02e-08	A	G	-0.0640576	0.0586648	0.274866	32.8075
rs679574	C	G	-0.036048	0.0045957	4.37e-15	C	G	0.0420683	0.0560501	0.452925	61.526
rs7118388	A	G	0.026551	0.0045331	4.71e-09	A	G	0.130161	0.0545418	0.0170122	34.3061
rs73062389	G	A	0.20044	0.0098613	7.59e-92	G	A	0.00170693	0.168979	0.99194	413.143
rs9264740	C	T	-0.030474	0.0052595	6.87e-09	C	T	0.0279011	0.058837	0.63535	33.5714
hospitalized covid and Alopecia areata
Exposure						Outcome
SNP	effect_allele	other_allele	beta	se	pval	effect_allele	other_allele	beta	se	pval	F
rs1123573	A	G	-0.068848	0.010432	4.12e-11	A	G	-0.0854527	0.0576896	0.13854	43.556
rs117169628	G	A	0.10114	0.013651	1.27e-13	G	A	0.17133	0.0830035	0.039005	54.893
rs12585036	C	T	0.096736	0.011638	9.4e-17	G	C	-1.28319	3.01496	0.670394	69.0907
rs139589338	A	G	0.20902	0.03574	4.96e-09	A	G	0.0661549	0.189208	0.726609	34.2032
rs149533170	G	A	0.28389	0.051106	2.78e-08	G	A	-0.0915491	0.57003	0.872405	30.8572
rs1498399	A	G	0.068773	0.010063	8.24e-12	A	G	0.0272823	0.0552212	0.621268	46.7069
rs1634761	C	T	-0.067678	0.0094951	1.02e-12	C	T	-0.00822665	0.0544651	0.879941	50.8038
rs17279437	G	A	-0.11372	0.016819	1.37e-11	G	A	-0.210559	0.0908778	0.0205064	45.7165
rs17412601	T	C	-0.068259	0.010317	3.69e-11	T	C	-0.03219	0.0565416	0.569142	43.7737
rs2102497	T	C	0.064371	0.011743	4.21e-08	T	C	-0.0146667	0.0607279	0.809156	30.0485
rs2897075	C	T	0.058531	0.009857	2.88e-09	C	T	-0.00226633	0.0558878	0.967654	35.26
rs3014983	C	T	-0.069511	0.012003	6.99e-09	C	T	0.031699	0.0580185	0.584818	33.5373
rs34712979	G	A	-0.064307	0.011488	2.17e-08	G	A	0.0140662	0.062775	0.8227	31.3349
rs35705950	G	T	-0.098933	0.015532	1.89e-10	G	T	0.0180606	0.0916783	0.843827	40.5721
rs41264915	A	G	-0.14296	0.015375	1.43e-20	A	G	-0.279932	0.125765	0.026025	86.4567
rs41435745	G	C	0.21307	0.035222	1.45e-09	G	C	0.000325029	0.107694	0.997592	36.5946
rs4475253	A	G	0.058194	0.010052	7.07e-09	A	G	0.0518706	0.0579507	0.370744	33.5159
rs45524632	C	A	0.22336	0.034592	1.07e-10	C	A	-0.289293	0.221521	0.191573	41.6926
rs4767025	C	T	0.07545	0.010079	7.11e-14	C	T	-0.00121205	0.0610871	0.98417	56.0381
rs492602	A	G	-0.055036	0.0095341	7.81e-09	A	G	0.0409659	0.0560878	0.465152	33.3223
rs5023077	T	C	-0.06608	0.0095148	3.79e-12	T	C	0.018758	0.0545197	0.730802	48.2326
rs61078946	A	T	-0.089625	0.016194	3.12e-08	A	T	0.0445236	0.090629	0.623234	30.6302
rs61882275	G	A	-0.091959	0.0099445	2.3e-20	G	A	-0.07248	0.0622822	0.244531	85.5111
rs63750417	C	T	-0.091763	0.011487	1.37e-15	C	T	-0.128672	0.0985895	0.191847	63.8149
rs676314	A	G	0.077962	0.010055	8.94e-15	A	G	-0.0640576	0.0586648	0.274866	60.1176
rs78295726	C	T	0.073968	0.013044	1.42e-08	C	T	0.192035	0.0742111	0.00966251	32.1563
rs9636867	A	G	0.12824	0.010176	2.05e-36	A	G	0.0531666	0.0562222	0.344326	158.815
Very severe respiratory confirmed covid and Alopecia areata
Exposure						Outcome
SNP	effect_allele	other_allele	beta	se	pval	effect_allele	other_allele	beta	se	pval	F
rs10066378	T	C	0.11796	0.021006	1.96e-08	T	C	0.0557342	0.0887207	0.529874	31.5343
rs10850097	C	T	0.095247	0.014916	1.71e-10	C	T	-0.00121124	0.0610872	0.984181	40.7754
rs11208559	C	G	0.10253	0.017132	2.17e-09	C	G	-0.0483999	0.0576003	0.400756	35.8167
rs1123573	A	G	-0.10621	0.0152	2.8e-12	A	G	-0.0854527	0.0576896	0.13854	48.8252
rs1128175	A	G	-0.1255	0.017115	2.25e-13	A	G	0.067113	0.0592852	0.25762	53.7692
rs11614702	G	A	0.10135	0.01383	2.33e-13	G	A	-0.00870441	0.0548196	0.87384	53.7036
rs117169628	G	A	0.15749	0.020078	4.37e-15	G	A	0.17133	0.0830035	0.039005	61.5269
rs12534422	C	T	0.085624	0.015073	1.34e-08	C	T	0.0618952	0.0636232	0.330633	32.2695
rs12585036	C	T	0.14143	0.017239	2.32e-16	G	C	-1.28319	3.01496	0.670394	67.3068
rs12614007	G	A	0.094133	0.016881	2.46e-08	G	A	0.00923734	0.0606764	0.878998	31.0948
rs17713054	G	A	0.75584	0.026008	1.09e-185	G	A	-0.116841	0.0999909	0.242599	844.59
rs2569703	C	G	-0.10827	0.014048	1.29e-14	C	G	-0.0430191	0.0555544	0.438718	59.4001
rs28368148	C	G	0.44878	0.065493	7.27e-12	C	G	-0.0915515	0.57003	0.872402	46.9545
rs2897075	C	T	0.087987	0.014375	9.31e-10	C	T	-0.00226633	0.0558878	0.967654	37.4646
rs343320	G	A	0.15423	0.027508	2.06e-08	G	A	0.0597764	0.126818	0.637387	31.4355
rs34712979	G	A	-0.10951	0.01701	1.21e-10	G	A	0.0140662	0.062775	0.8227	41.4476
rs35705950	G	T	-0.1636	0.022785	6.96e-13	G	T	0.0180606	0.0916783	0.843827	51.5547
rs41264915	A	G	-0.20626	0.022896	2.09e-19	A	G	-0.279932	0.125765	0.026025	81.1542
rs568035	C	T	0.14307	0.025967	3.59e-08	C	T	0.235921	0.12098	0.0511658	30.3566
rs60132559	C	T	0.091456	0.015009	1.11e-09	C	T	-0.0631182	0.0586658	0.281974	37.1297
rs61882275	G	A	-0.12605	0.014659	8.05e-18	G	A	-0.07248	0.0622822	0.244531	73.9396
rs9636867	A	G	0.18394	0.015088	3.47e-34	A	G	0.0531666	0.0562222	0.344326	148.624

## Sheet: S3
Table S3 Instrument SNPs after clump for COVID-19 ,full time education and Average total household income before tax in the present study.
Covid-19,Age completed full time education and Average total household income before tax
SNP	effect_allele	other_allele	beta	se	pval
rs1008078	C	T	0.0091931	0.0047141	0.051158
rs10134788	G	T	0.012986	0.010575	0.21943
rs10200533	G	A	-0.0063953	0.0045633	0.16107
rs10774673	C	T	0.028916	0.0048301	2.14e-09
rs1081975	C	G	-0.0092848	0.00465	0.045854
rs10822143	C	T	-0.0041446	0.0048731	0.39504
rs10965780	C	G	-0.0040603	0.0048975	0.40708
rs11079844	G	A	0.00065257	0.0045481	0.88591
rs11083105	A	G	-0.002195	0.005192	0.67247
rs11153822	C	T	-0.0010313	0.004714	0.82683
rs112178027	C	T	0.0022898	0.0062623	0.71463
rs11264339	C	T	-0.035023	0.0045618	1.62e-14
rs114408770	G	A	-0.013922	0.015851	0.37978
rs11636649	C	A	-0.0048529	0.0047234	0.30423
rs11709093	G	A	-0.0066472	0.0054993	0.22676
rs11710798	A	C	-0.0033286	0.0073588	0.65104
rs11721204	C	T	0.0068742	0.0045927	0.13446
rs12069733	G	A	0.0030396	0.0048786	0.53326
rs12191286	A	G	0.016294	0.00761	0.03226
rs1229984	T	C	-0.0029425	0.012711	0.81693
rs1245193	T	C	0.0058083	0.0061125	0.342
rs12553036	C	A	-0.00029921	0.0050352	0.95261
rs12610495	A	G	0.049515	0.0050773	1.8e-22
rs12787911	T	A	-0.0040091	0.0047815	0.40177
rs12930481	A	G	-0.0052977	0.0052261	0.31072
rs13096700	G	T	0.0011269	0.0048332	0.81563
rs13238996	G	A	-0.0067534	0.0054672	0.21673
rs13274119	C	A	-0.00057629	0.0065948	0.93037
rs1434159	C	T	0.0044903	0.0054631	0.41112
rs153152	A	G	0.0024394	0.0048647	0.61605
rs16854023	T	C	-0.0059354	0.0057407	0.30118
rs16910750	G	C	0.0092083	0.0064753	0.15501
rs17881016	A	G	-0.0060555	0.0054346	0.26517
rs184781326	A	G	-0.06902	0.011679	3.42e-09
rs1931245	A	G	0.0053401	0.00461	0.24671
rs2033907	C	G	-0.0037241	0.0079565	0.63974
rs2044515	G	T	0.0084015	0.0048014	0.080153
rs2178689	A	T	-0.0087757	0.0061258	0.15198
rs2188179	A	G	-0.0052315	0.004756	0.27134
rs2260685	T	C	0.033425	0.0046886	1.01e-12
rs2268992	A	G	0.012013	0.0083374	0.14962
rs2290859	C	T	-0.050838	0.0048604	1.32e-25
rs2332719	A	G	-0.00065308	0.0051183	0.89847
rs2344120	G	A	0.0019948	0.0054469	0.7142
rs2606083	G	A	-0.0091184	0.0049654	0.066304
rs2800059	T	C	0.0052156	0.0050279	0.29958
rs2834158	T	C	-0.040547	0.0048711	8.51e-17
rs28373672	A	G	-0.010676	0.0054244	0.04905
rs2865727	A	G	-0.010078	0.0054752	0.065683
rs2866004	G	A	-0.0056476	0.0048547	0.2447
rs3098200	G	A	0.00068269	0.0045768	0.88143
rs32940	T	C	-0.0070287	0.0050713	0.16575
rs35195355	C	A	0.0046003	0.0046007	0.31734
rs35271022	G	A	0.0043085	0.0060597	0.47708
rs35780153	C	T	0.00089801	0.0052169	0.86333
rs37976	C	T	-0.00015707	0.0047105	0.9734
rs4148856	G	C	-0.0039082	0.0055934	0.48473
rs4300861	C	T	0.0025342	0.004721	0.59141
rs4355104	T	C	-0.0071277	0.0047539	0.13378
rs4438400	A	T	-0.0056385	0.0072353	0.4358
rs4772080	G	T	0.00047602	0.0047897	0.92083
rs4799936	G	A	0.004622	0.0051669	0.37104
rs539980187	C	G	0.0010539	0.01768	0.95247
rs554833	T	C	-0.090799	0.0047649	5.87e-81
rs55887402	T	A	0.0020581	0.0048227	0.66956
rs55990324	G	T	-0.015158	0.0093465	0.10485
rs56014217	C	T	-0.0024756	0.00549	0.65204
rs56775891	C	T	-0.0020113	0.0050877	0.69261
rs5754738	A	G	0.010512	0.0052748	0.04628
rs58906979	G	A	0.0088802	0.010026	0.37575
rs6073582	A	C	-0.0073036	0.0050564	0.14862
rs62034322	G	A	0.0073676	0.0048225	0.12657
rs62154466	G	A	-0.033132	0.016518	0.044877
rs6478530	T	C	0.0049124	0.0048308	0.30921
rs6549016	A	C	-0.0034898	0.0046995	0.45773
rs6679399	A	C	-0.026416	0.015923	0.097114
rs6689263	A	G	0.0023002	0.0071954	0.74921
rs676314	A	G	0.027577	0.0048146	1.02e-08
rs679574	C	G	-0.036048	0.0045957	4.37e-15
rs7118388	A	G	0.026551	0.0045331	4.71e-09
rs72669450	A	G	-0.00672	0.0061958	0.2781
rs73184052	G	T	0.0052279	0.007764	0.50072
rs75413320	T	C	-0.0084357	0.0076561	0.27054
rs7561661	T	C	0.0024651	0.0048186	0.60895
rs7597007	G	T	0.0012653	0.0048104	0.79252
rs7812696	G	A	-0.0035895	0.0050484	0.47707
rs79724577	A	C	-0.019422	0.006145	0.0015745
rs864140	G	A	-0.011059	0.0049756	0.026237
rs9332795	G	C	0.0020063	0.017464	0.90854
rs9388490	C	T	-0.0023469	0.0045819	0.60851
rs9536961	A	G	-0.0023314	0.0048318	0.62944
Hospitalized covid,Age completed full time education and Average total household income before tax
SNP	effect_allele	other_allele	beta	se	pval
rs1008078	C	T	0.046294	0.010241	6.1731e-06
rs10134788	G	T	0.010637	0.020217	0.59879
rs10200533	G	A	-0.0070033	0.0094792	0.46003
rs1081975	C	G	-0.024376	0.009782	0.012707
rs10822143	C	T	-0.0035232	0.010966	0.748
rs11079844	G	A	0.013749	0.0094617	0.14618
rs11083105	A	G	0.0026949	0.012139	0.82432
rs11153822	C	T	-0.012717	0.010222	0.21346
rs112178027	C	T	0.018169	0.0128	0.15576
rs114408770	G	A	-0.069008	0.031322	0.027581
rs11636649	C	A	-0.004077	0.010763	0.70485
rs11709093	G	A	-0.033216	0.011729	0.0046261
rs11710798	A	C	-0.033759	0.016042	0.035339
rs117169628	G	A	0.10114	0.013651	1.2728e-13
rs11721204	C	T	0.013578	0.0095167	0.15366
rs118094146	A	C	0.019662	0.020252	0.33162
rs12069733	G	A	-0.0049727	0.010734	0.64319
rs12191286	A	G	0.033084	0.015966	0.038255
rs1229984	T	C	0.048729	0.025273	0.053848
rs1245193	T	C	0.010625	0.012947	0.41185
rs12553036	C	A	-0.0047842	0.010107	0.63595
rs12585036	C	T	0.096736	0.011638	9.39e-17
rs12610495	A	G	0.14828	0.011043	4.205e-41
rs12787911	T	A	-0.01018	0.0099627	0.30687
rs12930481	A	G	-0.008225	0.011424	0.47153
rs13096700	G	T	0.022217	0.010462	0.033708
rs13238996	G	A	-0.024091	0.011419	0.034888
rs13274119	C	A	0.01698	0.013984	0.22464
rs139589338	A	G	0.20902	0.03574	4.9652e-09
rs1434159	C	T	0.003318	0.011503	0.773
rs149533170	G	A	0.28389	0.051106	2.7773e-08
rs1498399	A	G	0.068773	0.010063	8.2391e-12
rs153152	A	G	-0.00045491	0.011826	0.96931
rs16854023	T	C	-0.012272	0.012298	0.31833
rs16910750	G	C	-0.010421	0.014083	0.4593
rs17412601	T	C	-0.068259	0.010317	3.6878e-11
rs17881016	A	G	-0.028043	0.011917	0.018616
rs17885848	C	T	0.061114	0.010877	1.9274e-08
rs1931245	A	G	0.028053	0.0099748	0.0049172
rs2044515	G	T	0.0074822	0.010039	0.45609
rs2102497	T	C	0.064371	0.011743	4.2098e-08
rs2178689	A	T	-0.00098094	0.012427	0.93709
rs2188179	A	G	-0.0097658	0.010227	0.33962
rs2268992	A	G	0.024079	0.017512	0.16914
rs2326562	C	T	0.053141	0.0097363	4.8138e-08
rs2332719	A	G	0.011481	0.01074	0.28503
rs2344120	G	A	0.0030679	0.010214	0.7639
rs2606083	G	A	-0.0010746	0.010539	0.91878
rs2800059	T	C	-0.0013911	0.011064	0.89994
rs28373672	A	G	-0.0040385	0.011246	0.71952
rs2865727	A	G	-0.027362	0.012026	0.022896
rs2866004	G	A	-0.00053737	0.010625	0.95966
rs3098200	G	A	-0.0011519	0.0095585	0.90408
rs32940	T	C	-0.0046035	0.011214	0.68142
rs35195355	C	A	0.0064419	0.0096195	0.50307
rs35271022	G	A	-0.010591	0.013347	0.42748
rs35705950	G	T	-0.098933	0.015532	1.8969e-10
rs35780153	C	T	-0.024557	0.011607	0.034373
rs37976	C	T	-0.012069	0.01019	0.23627
rs41264915	A	G	-0.14296	0.015375	1.432e-20
rs41435745	G	C	0.21307	0.035222	1.4538e-09
rs4148856	G	C	0.0050381	0.011771	0.66863
rs4300861	C	T	0.026295	0.0098642	0.0076825
rs4355104	T	C	-0.010502	0.010327	0.30916
rs4438400	A	T	0.014715	0.015313	0.33658
rs4475253	A	G	0.058194	0.010052	7.0657e-09
rs45524632	C	A	0.22336	0.034592	1.0678e-10
rs4767025	C	T	0.07545	0.010079	7.1275e-14
rs4772080	G	T	-0.00055325	0.010448	0.95777
rs4799936	G	A	0.012252	0.011383	0.2818
rs492602	A	G	-0.055036	0.0095341	7.8079e-09
rs539980187	C	G	0.027011	0.037026	0.4657
rs55887402	T	A	-0.012393	0.010878	0.2546
rs55990324	G	T	-0.040131	0.016148	0.012949
rs56014217	C	T	-0.0062394	0.011532	0.58848
rs56775891	C	T	0.00054508	0.010842	0.95991
rs5754738	A	G	0.01733	0.011566	0.13406
rs58906979	G	A	0.007915	0.023619	0.73754
rs6073582	A	C	-0.014135	0.011261	0.20939
rs61078946	A	T	-0.089625	0.016194	3.1197e-08
rs61882275	G	A	-0.091959	0.0099445	2.3031e-20
rs62034322	G	A	-0.0070212	0.011201	0.53076
rs62154466	G	A	-0.080402	0.037003	0.029793
rs6478530	T	C	0.003689	0.010526	0.72599
rs6549016	A	C	-0.0043776	0.0095213	0.64568
rs657152	A	C	-0.10009	0.0097644	1.1762e-24
rs6679399	A	C	-0.059548	0.033703	0.077251
rs6689263	A	G	-0.0040393	0.015732	0.79736
rs676314	A	G	0.077962	0.010055	8.9463e-15
rs72669450	A	G	0.0014593	0.013371	0.9131
rs73184052	G	T	0.0028928	0.016497	0.8608
rs7561661	T	C	0.003117	0.010074	0.75701
rs7597007	G	T	-0.0034461	0.010498	0.74272
rs7812696	G	A	0.0027828	0.011015	0.80055
rs78295726	C	T	0.073968	0.013044	1.423e-08
rs78314212	C	T	0.122	0.017175	1.2172e-12
rs79724577	A	C	-0.072052	0.012309	4.8041e-09
rs864140	G	A	-0.0040597	0.011047	0.71325
rs9332795	G	C	-0.0078209	0.036572	0.83067
rs9388490	C	T	-0.0099625	0.0095059	0.29462
rs9536961	A	G	-0.016892	0.010119	0.095049
rs9636867	A	G	0.12824	0.010176	2.0488e-36
Very severe respiratory confirmed covid,Age completed full time education and Average total household income before tax
SNP	effect_allele	other_allele	beta	se	pval
rs10066378	T	C	0.11796	0.021006	1.9582e-08
rs1008078	C	T	0.056902	0.014768	0.00011662
rs10134788	G	T	-0.0013702	0.029191	0.96256
rs10200533	G	A	-0.0061054	0.01381	0.65842
rs1081975	C	G	-0.034318	0.014497	0.017921
rs10822143	C	T	-0.038757	0.018962	0.040961
rs10850097	C	T	0.095247	0.014916	1.7078e-10
rs11079844	G	A	0.027781	0.013853	0.044919
rs11083105	A	G	0.0014477	0.021298	0.94581
rs11153822	C	T	-0.008744	0.01478	0.55412
rs112178027	C	T	0.035107	0.018578	0.058797
rs1123573	A	G	-0.10621	0.0152	2.8019e-12
rs114408770	G	A	-0.085087	0.044218	0.054324
rs11636649	C	A	0.013969	0.018803	0.45752
rs11709093	G	A	-0.044686	0.017166	0.0092349
rs11710798	A	C	-0.045231	0.023576	0.055048
rs117169628	G	A	0.15749	0.020078	4.3605e-15
rs11721204	C	T	0.0049524	0.014069	0.72482
rs118094146	A	C	0.045387	0.02977	0.12736
rs12069733	G	A	-0.0077804	0.015649	0.61906
rs12191286	A	G	0.019844	0.02338	0.396
rs1229984	T	C	0.10155	0.04022	0.011578
rs1245193	T	C	0.00052636	0.018593	0.97741
rs12553036	C	A	-0.0029315	0.014795	0.84294
rs12585036	C	T	0.14143	0.017239	2.3152e-16
rs12610495	A	G	0.24167	0.016049	3.0488e-51
rs12614007	G	A	0.094133	0.016881	2.4581e-08
rs12787911	T	A	-0.013348	0.014705	0.36402
rs12930481	A	G	-0.0063887	0.016577	0.69995
rs13096700	G	T	0.037031	0.015007	0.013605
rs13238996	G	A	-0.024576	0.016987	0.14797
rs13274119	C	A	0.014861	0.020752	0.47393
rs1434159	C	T	-0.00033377	0.016841	0.98419
rs153152	A	G	-0.025771	0.021266	0.22559
rs16854023	T	C	-0.033602	0.018202	0.064875
rs16910750	G	C	-0.028372	0.020519	0.16675
rs17881016	A	G	-0.019741	0.017015	0.24595
rs17885848	C	T	0.090196	0.015623	7.7756e-09
rs1931245	A	G	0.0085601	0.014497	0.55488
rs2044515	G	T	0.00052498	0.014869	0.97183
rs2178689	A	T	-0.012292	0.01806	0.49611
rs2188179	A	G	-0.015747	0.014631	0.28181
rs2236645	C	T	0.17941	0.024951	6.4554e-13
rs2268992	A	G	-0.016995	0.026297	0.51811
rs2332719	A	G	0.027685	0.015629	0.076507
rs2344120	G	A	-0.010248	0.014714	0.48615
rs2569703	C	G	-0.10827	0.014048	1.2841e-14
rs2606083	G	A	0.0017379	0.015576	0.91116
rs2800059	T	C	0.0096922	0.015916	0.54256
rs28368148	C	G	0.44878	0.065493	7.2625e-12
rs28373672	A	G	0.0022391	0.016536	0.89229
rs2865727	A	G	-0.040569	0.017664	0.021634
rs2866004	G	A	-0.0016813	0.015503	0.91364
rs3098200	G	A	-0.00091575	0.0139	0.94747
rs343320	G	A	0.15423	0.027508	2.062e-08
rs35195355	C	A	-0.0072741	0.013944	0.60191
rs35271022	G	A	-7.2468e-05	0.023935	0.99758
rs35705950	G	T	-0.1636	0.022785	6.9482e-13
rs35780153	C	T	-0.03642	0.016787	0.030037
rs368565	C	T	0.1056	0.014909	1.4114e-12
rs37976	C	T	-0.032538	0.014729	0.027167
rs41264915	A	G	-0.20626	0.022896	2.0904e-19
rs4148856	G	C	-0.0010625	0.017185	0.9507
rs4300861	C	T	0.039099	0.014605	0.0074254
rs4355104	T	C	-0.019146	0.014959	0.20058
rs4438400	A	T	-0.0043761	0.022023	0.84249
rs4772080	G	T	-0.0048952	0.014963	0.74356
rs4799936	G	A	-0.0021115	0.016406	0.8976
rs539980187	C	G	-0.0011117	0.065649	0.98649
rs550057	T	C	-0.11703	0.015941	2.1203e-13
rs55887402	T	A	0.020976	0.018808	0.26473
rs56014217	C	T	0.0046572	0.017031	0.7845
rs56775891	C	T	0.014678	0.015998	0.35889
rs568035	C	T	0.14307	0.025967	3.5959e-08
rs5754738	A	G	0.013355	0.016667	0.42294
rs58906979	G	A	0.004233	0.034834	0.90328
rs60132559	C	T	0.091456	0.015009	1.1057e-09
rs6073582	A	C	-0.029932	0.016324	0.066715
rs61882275	G	A	-0.12605	0.014659	8.0768e-18
rs62034322	G	A	0.0019457	0.019893	0.92208
rs62154466	G	A	-0.092549	0.053179	0.081801
rs6478530	T	C	0.0050494	0.015162	0.73911
rs6549016	A	C	0.0021048	0.013856	0.87926
rs6679399	A	C	-0.030096	0.048278	0.53303
rs6689263	A	G	-0.013749	0.023482	0.5582
rs72669450	A	G	0.013135	0.01926	0.49524
rs73184052	G	T	-0.0096068	0.029654	0.74597
rs7561661	T	C	0.020532	0.014883	0.16771
rs7597007	G	T	0.0032134	0.015283	0.83346
rs7812696	G	A	0.00031979	0.015889	0.98394
rs79724577	A	C	-0.11212	0.017862	3.4526e-10
rs864140	G	A	-0.002752	0.016029	0.86368
rs9332795	G	C	-0.074401	0.052029	0.15271
rs9388490	C	T	-0.02499	0.013945	0.073124
rs9536961	A	G	-0.0091267	0.014944	0.54139
rs9636867	A	G	0.18394	0.015088	3.4704e-34
SNPS deleted because of the second phenotype
Malaise/fatigue								Sleeplessness / insomnia
COVID-19								COVID-19
SNP	effect_allele	other_allele						SNP	effect_allele	other_allele
rs9264740	C	T						-	-	-
rs1123573	A	G						hospitalized covid
rs12610495	A	G						SNP	effect_allele	other_allele
rs554833	T	C						rs1634761	C	T
hospitalized covid								rs2326562	C	T
SNP	effect_allele	other_allele						rs63750417	C	T
rs12610495	A	G						Very severe respiratory confirmed covid
rs1123573	A	G						SNP	effect_allele	other_allele
rs12585036	C	T						rs62056905	A	G
rs1498399	A	G						Memory loss
rs17279437	G	A						COVID-19
rs2326562	C	T						SNP	effect_allele	other_allele
rs2897075	C	T						-	-	-
rs41264915	A	G						hospitalized covid
rs492602	A	G						SNP	effect_allele	other_allele
rs63750417	C	T						-	-	-
rs78295726	C	T						Very severe respiratory confirmed covid
Very severe respiratory confirmed covid								SNP	effect_allele	other_allele
SNP	effect_allele	other_allele						-	-	-
rs1123573	A	G						Depression (broad)
rs12585036	C	T						COVID-19
rs17279437	G	A						SNP	effect_allele	other_allele
rs2897075	C	T						-	-	-
rs34712979	G	A						hospitalized covid
rs35705950	G	T						SNP	effect_allele	other_allele
rs41264915	A	G						-	-	-
rs550057	T	C						Very severe respiratory confirmed covid
rs62056905	A	G						SNP	effect_allele	other_allele
Shortness of breath walking on level ground								-	-	-
COVID-19								Anxiety
SNP	effect_allele	other_allele						COVID-19
rs1123573	A	G						SNP	effect_allele	other_allele
rs11264339	C	T						-	-	-
rs12610495	A	G						hospitalized covid
rs554833	T	C						SNP	effect_allele	other_allele
rs9264740	C	T						rs63750417	C	T
hospitalized covid								Very severe respiratory confirmed covid
SNP	effect_allele	other_allele						SNP	effect_allele	other_allele
rs1123573	A	G						rs62056905	A	G
rs12585036	C	T						Ever attempted suicide
rs12610495	A	G						COVID-19
rs2326562	C	T						SNP	effect_allele	other_allele
rs2897075	C	T						-	-	-
rs34712979	G	A						hospitalized covid
rs35705950	G	T						SNP	effect_allele	other_allele
rs5023077	T	C						-	-	-
Very severe respiratory confirmed covid								Very severe respiratory confirmed covid
SNP	effect_allele	other_allele						SNP	effect_allele	other_allele
rs1123573	A	G						-	-	-
rs1128175	A	G						Alcohol use
rs12585036	C	T						COVID-19
rs12610495	A	G						SNP	effect_allele	other_allele
rs2897075	C	T						-	-	-
rs35705950	G	T						hospitalized covid
rs550057	T	C						SNP	effect_allele	other_allele
Heart arrhythmia								-	-	-
COVID-19								Very severe respiratory confirmed covid
SNP	effect_allele	other_allele						SNP	effect_allele	other_allele
rs1123573	A	G						-	-	-
rs11264339	C	T						Tobacco use
hospitalized covid								COVID-19
SNP	effect_allele	other_allele						SNP	effect_allele	other_allele
rs1123573	A	G						rs12610495	A	G
rs12585036	C	T						rs9264740	C	T
rs1498399	A	G						hospitalized covid
rs17279437	G	A						SNP	effect_allele	other_allele
rs2326562	C	T						rs492602	A	G
rs2897075	C	T						rs12610495	A	G
rs1634761	C	T						rs34712979	G	A
rs41264915	A	G						rs35705950	G	T
rs63750417	C	T						Very severe respiratory confirmed covid
rs78295726	C	T						SNP	effect_allele	other_allele
Very severe respiratory confirmed covid								rs1128175	A	G
SNP	effect_allele	other_allele						rs12610495	A	G
rs1123573	A	G						rs12614007	G	A
rs12585036	C	T						rs34712979	G	A
rs2897075	C	T						rs35705950	G	T
rs41264915	A	G						Erectile dysfunction
rs17279437	G	A						COVID-19
Heart arrhythmia								SNP	effect_allele	other_allele
COVID-19								-	-	-
SNP	effect_allele	other_allele						hospitalized covid
rs9264740	C	T						SNP	effect_allele	other_allele
hospitalized covid								rs63750417	C	T
SNP	effect_allele	other_allele						rs78295726	C	T
rs17279437	G	A						rs492602	A	G
rs2326562	C	T						rs2897075	C	T
rs41264915	A	G						rs17279437	G	A
rs492602	A	G						Very severe respiratory confirmed covid
rs63750417	C	T						SNP	effect_allele	other_allele
rs78295726	C	T						rs41264915	A	G
Very severe respiratory confirmed covid								rs62056905	A	G
SNP	effect_allele	other_allele						Alopecia areata
rs1128175	A	G						COVID-19
rs41264915	A	G						SNP	effect_allele	other_allele
rs62056905	A	G						-	-	-
Myalgia								hospitalized covid
COVID-19								SNP	effect_allele	other_allele
SNP	effect_allele	other_allele						rs67959919	G	A
rs554833	T	C						rs12610495	A	G
rs7118388	A	G						rs2326562	C	T
hospitalized covid								Very severe respiratory confirmed covid
SNP	effect_allele	other_allele						SNP	effect_allele	other_allele
rs2326562	C	T						rs12610495	A	G
rs492602	A	G
rs63750417	C	T
Very severe respiratory confirmed covid
SNP	effect_allele	other_allele
rs62056905	A	G
rs17279437	G	A
rs550057	T	C
Dorsalgia
COVID-19
SNP	effect_allele	other_allele
rs7118388	A	G
rs73062389	G	A
hospitalized covid
SNP	effect_allele	other_allele
rs63750417	C	T
rs2326562	C	T
rs1634761	C	T
Very severe respiratory confirmed covid
SNP	effect_allele	other_allele
rs1128175	A	G
rs62056905	A	G
Joint pain
COVID-19
SNP	effect_allele	other_allele
rs7118388	A	G
rs73062389	G	A
hospitalized covid
SNP	effect_allele	other_allele
-	-	-
Very severe respiratory confirmed covid
SNP	effect_allele	other_allele
-	-	-
Pain (limb, back, neck, head abdominally)
COVID-19
SNP	effect_allele	other_allele
rs7118388	A	G
rs73062389	G	A
hospitalized covid
SNP	effect_allele	other_allele
rs492602	A	G
rs63750417	C	T
Very severe respiratory confirmed covid
SNP	effect_allele	other_allele
rs12614007	G	A
rs1128175	A	G
rs12610495	A	G

## Sheet: S4
Table S4 Results of using MR Egger,Weighted median,Simple mode,Weighted mode methods in UVMR
COVID-19
post-COVID-19 syndromes/Methods	Sample size	OR(95%CI)	P value
Malaise and fatigue	180362
MR Egger		1.025(0.519,2.024)	0.946	heterogeneity_test
Weighted median		1.022(0.735,1.420)	0.898	MR Egge	0.22
Simple mode		1.029(0.662,1.600)	0.901	MR-PRESSO	0.07
Weighted mode		1.050(0.739,1.491)	0.792	pleiotropy_test	0.99
Shortness of breath walking on level ground	150308
MR Egger		0.993(0.969,1.018)	0.595	heterogeneity_test
Weighted median		0.998(0.979,1.017)	0.829	MR Egge	0.38
Simple mode		1.009(0.979,1.039)	0.579	MR-PRESSO	0.55
Weighted mode		0.998(0.979,1.018)	0.871	pleiotropy_test	0.58
Heart arrhythmia	314188
MR Egger		0.876(0.647,1.184)	0.418	heterogeneity_test
Weighted median		0.953(0.783,1.160)	0.634	MR Egge	0.13
Simple mode		1.326(0.936,1.878)	0.151	MR-PRESSO	0.15
Weighted mode		0.933(0.757,1.150)	0.533	pleiotropy_test	0.32
Eating disorders	218792
MR Egger		0.610(0.294,1.265)	0.211	heterogeneity_test
Weighted median		0.748(0.427,1.308)	0.308	MR Egge	0.57
Simple mode		0.774(0.307,1.951)	0.597	MR-PRESSO	0.56
Weighted mode		0.685(0.348,1.35)	0.296	pleiotropy_test	0.62
Myalgia	170662
MR Egger		1.198(0.607,2.364)	0.613	heterogeneity_test
Weighted median		1.412(0.884,2.256)	0.149	MR Egge	0.93
Simple mode		1.395(0.666,2.925)	0.396	MR-PRESSO	0.9
Weighted mode		1.348(0.731,2.486)	0.36	pleiotropy_test	0.46
Dorsalgia	330402
MR Egger		0.822(0.650,1.040)	0.146	heterogeneity_test
Weighted median		0.962(0.839,1.104)	0.583	MR Egge	0.58
Simple mode		1.016(0.819,1.261)	0.887	MR-PRESSO	0.33
Weighted mode		0.943(0.814,1.092)	0.457	pleiotropy_test	0.09
Joint pain	233043
MR Egger		1.142(0.814,1.602)	0.468	heterogeneity_test
Weighted median		0.872(0.710,1.070)	0.189	MR Egge	0.4
Simple mode		0.814(0.569,1.165)	0.292	MR-PRESSO	0.27
Weighted mode		0.997(0.771,1.289)	0.981	pleiotropy_test	0.17
Pain (limb, back, neck, head abdominally)	376520
MR Egger		2.869(0.706,11.663)	0.179	heterogeneity_test
Weighted median		2.261(1.036,4.936)	0.041	MR Egge	0.97
Simple mode		2.100(0.650,6.779)	0.246	MR-PRESSO	0.97
Weighted mode		2.476(0.928,6.609)	0.104	pleiotropy_test	0.54
Sleeplessness / insomnia	375359
MR Egger		1.292(0.730,2.286)	0.4	heterogeneity_test
Weighted median		1.132(0.760,1.688)	0.541	MR Egge	0.93
Simple mode		0.977(0.548,1.743)	0.94	MR-PRESSO	0.92
Weighted mode		1.111(0.711,1.736)	0.652	pleiotropy_test	0.31
Memory loss	360955
MR Egger		0.677(0.325,1.413)	0.324	heterogeneity_test
Weighted median		0.802(0.479,1.344)	0.402	MR Egge	0.73
Simple mode		1.225(0.511,2.936)	0.658	MR-PRESSO	0.77
Weighted mode		0.889(0.449,1.761)	0.743	pleiotropy_test	0.58
Depression (broad)	322580
MR Egger		0.976(0.953,0.999)	0.067	heterogeneity_test
Weighted median		0.998(0.981,1.017)	0.865	MR Egge	0.11
Simple mode		1.003(0.972,1.034)	0.875	MR-PRESSO	0.07
Weighted mode		0.994(0.976,1.012)	0.528	pleiotropy_test	0.06
Anxiety	317717
MR Egger		1.117(0.873,1.429)	0.401	heterogeneity_test
Weighted median		1.079(0.934,1.247)	0.271	MR Egge	0.16
Simple mode		1.055(0.845,1.317)	0.413	MR-PRESSO	0.23
Weighted mode		1.067(0.883,1.289)	0.347	pleiotropy_test	0.58
Ever attempted suicide	377277
MR Egger		0.835(0.557,1.251)	0.36	heterogeneity_test
Weighted median		0.851(0.639,1.134)	0.433	MR Egge	0.62
Simple mode		0.839(0.559,1.258)	0.461	MR-PRESSO	0.75
Weighted mode		0.843(0.599,1.186)	0.533	pleiotropy_test	0.81
Alcohol use	218792
MR Egger		0.921(0.638,1.328)	0.666	heterogeneity_test
Weighted median		0.920(0.711,1.191)	0.528	MR Egge	0.89
Simple mode		0.950(0.645,1.399)	0.8	MR-PRESSO	0.94
Weighted mode		0.909(0.686,1.205)	0.519	pleiotropy_test	0.86
Tobacco use	377277
MR Egger		1.730(0.619,4.834)	0.327	heterogeneity_test
Weighted median		1.868(0.890,3.922)	0.099	MR Egge	0.81
Simple mode		2.220(0.660,7.468)	0.23	MR-PRESSO	0.84
Weighted mode		2.461(0.867,6.986)	0.125	pleiotropy_test	0.95
Erectile dysfunction	223805
MR Egger		0.686(0.466,1.008)	0.079	heterogeneity_test
Weighted median		0.871(0.652,1.164)	0.351	MR Egge	0.36
Simple mode		1.228(0.697,2.163)	0.489	MR-PRESSO	0.31
Weighted mode		0.709(0.503,0.999)	0.071	pleiotropy_test	0.23
Alopecia areata	3661822
MR Egger		0.376(0.054,2.594)	0.347	heterogeneity_test	0.04
Weighted median		0.898(0.314,2.572)	0.842	MR Egge	0.07
Simple mode		0.557(0.105,2.940)	0.506	MR-PRESSO	0.45
Weighted mode		0.674(0.187,2.425)	0.559	pleiotropy_test
Hospitalized covid
post-COVID-19 syndrome/Methods	Sample size	OR(95%CI)	P value
Malaise and fatigue	180362
MR Egger		1.011(0.862,1.187)	0.891	heterogeneity_test
Weighted median		1.006(0.896,1.130)	0.917	MR Egge	0.2
Simple mode		0.915(0.704,1.191)	0.518	MR-PRESSO	0.27
Weighted mode		1.015(0.898,1.147)	0.816	pleiotropy_test	0.55
Shortness of breath walking on level ground	150308
MR Egger		0.999(0.988,1.011)	0.901	heterogeneity_test
Weighted median		1.001(0.993,1.008)	0.873	MR Egge	0.15
Simple mode		1.008(0.992,1.024)	0.325	MR-PRESSO	0.21
Weighted mode		1.000(0.992,1.008)	0.956	pleiotropy_test	0.74
Heart arrhythmia	314188
MR Egger		0.949(0.871,1.034)	0.25	heterogeneity_test
Weighted median		0.962(0.904,1.023)	0.218	MR Egge	0.17
Simple mode		1.147(0.964,1.364)	0.14	MR-PRESSO	0.16
Weighted mode		0.971(0.911,1.036)	0.033	pleiotropy_test	0.15
Eating disorders	218792
MR Egger		0.950(0.722,1.249)	0.716	heterogeneity_test
Weighted median		0.936(0.756,1.160)	0.547	MR Egge	0.33
Simple mode		0.978(0.642,1.489)	0.918	MR-PRESSO	0.38
Weighted mode		0.947(0.754,1.189)	0.643	pleiotropy_test	0.67
Myalgia	170662
MR Egger		0.987(0.795,1.225)	0.905	heterogeneity_test
Weighted median		1.034(0.873,1.225)	0.699	MR Egge	0.32
Simple mode		1.199(0.852,1.687)	0.307	MR-PRESSO	0.34
Weighted mode		1.064(0.889,1.274)	0.504	pleiotropy_test	0.59
Dorsalgia	330402
MR Egger		0.986(0.930,1.045)	0.64	heterogeneity_test
Weighted median		0.984(0.944,1.025)	0.435	MR Egge	0.14
Simple mode		0.976(0.892,1.068)	0.603	MR-PRESSO	0.21
Weighted mode		0.985(0.944,1.028)	0.502	pleiotropy_test	0.84
Joint pain	233043
MR Egger		1.003(0.930,1.081)	0.939	heterogeneity_test
Weighted median		1.006(0.948,1.067)	0.854	MR Egge	0.31
Simple mode		0.892(0.781,1.018)	0.102	MR-PRESSO	0.35
Weighted mode		1.019(0.960,1.082)	0.542	pleiotropy_test	0.62
Pain (limb, back, neck, head abdominally)	376520
MR Egger		1.304(0.960,1.772)	0.102	heterogeneity_test
Weighted median		1.249(0.982,1.587)	0.07	MR Egge	0.93
Simple mode		1.273(0.817,1.984)	0.296	MR-PRESSO	0.96
Weighted mode		1.281(0.998,1.646)	0.063	pleiotropy_test	0.34
Sleeplessness / insomnia	375359
MR Egger		1.103(0.928, 1.312)	0.276	heterogeneity_test
Weighted median		1.000(0.874,1.146)	0.996	MR Egge	0.95
Simple mode		0.963(0.756,1.227)	0.766	MR-PRESSO	0.94
Weighted mode		1.023(0.897,1.166)	0.738	pleiotropy_test	0.05
Memory loss	360955
MR Egger		0.990(0.773,1.268)	0.939	heterogeneity_test
Weighted median		1.029(0.861,1.230)	0.754	MR Egge	0.17
Simple mode		1.118(0.790,1.582)	0.534	MR-PRESSO	0.27
Weighted mode		1.029(0.870,1.218)	0.739	pleiotropy_test	0.85
Depression (broad)	322580
MR Egger		0.997(0.987,1.007)	0.591	heterogeneity_test
Weighted median		0.997(0.990,1.005)	0.49	MR Egge	0.25
Simple mode		0.999(0.986,1.013)	0.918	MR-PRESSO	0.34
Weighted mode		0.998(0.990,1.006)	0.554	pleiotropy_test	0.74
Anxiety	317717
MR Egger		0.992(0.924,1.065)	0.832	heterogeneity_test
Weighted median		0.991(0.939,1.045)	0.736	MR Egge	0.14
Simple mode		1.021(0.915,1.140)	0.964	MR-PRESSO	0.19
Weighted mode		1.005(0.946,1.068)	0.714	pleiotropy_test	0.77
Ever attempted suicide	377277
MR Egger		0.938(0.831,1.057)	0.304	heterogeneity_test
Weighted median		0.946(0.861,1.040)	0.251	MR Egge	0.46
Simple mode		0.964(0.798,1.166)	0.712	MR-PRESSO	0.55
Weighted mode		0.938(0.846,1.040)	0.235	pleiotropy_test	0.68
Alcohol use	218792
MR Egger		0.985(0.861,1.127)	0.827	heterogeneity_test
Weighted median		0.988(0.891,1.096)	0.82	MR Egge	0.32
Simple mode		0.971(0.794,1.187)	0.773	MR-PRESSO	0.35
Weighted mode		1.008(0.904,1.125)	0.883	pleiotropy_test	0.5
Tobacco use	377277
MR Egger		1.313(0.957,1.801)	0.105	heterogeneity_test
Weighted median		1.295(1.000,1.677)	0.05	MR Egge	0.87
Simple mode		0.952(0.591,1.531)	0.84	MR-PRESSO	0.89
Weighted mode		1.309(1.020,1.680)	0.045	pleiotropy_test	0.43
Erectile dysfunction	223805
MR Egger		1.235(0.880,1.733)	0.235	heterogeneity_test
Weighted median		1.095(0.949,1.263)	0.215	MR Egge	0.33
Simple mode		1.188(0.936,1.508)	0.17	MR-PRESSO	0.29
Weighted mode		1.090(0.899,1.320)	0.389	pleiotropy_test	0.68
Alopecia areata	3661822
MR Egger		2.602(0.789,8.582)	0.13	heterogeneity_test
Weighted median		1.492(0.928,2.400)	0.099	MR Egge	0.26
Simple mode		0.926(0.379,2.262)	0.868	MR-PRESSO	0.3
Weighted mode		1.257(0.631,2.504)	0.522	pleiotropy_test	0.37
Very severe respiratory confirmed covid
post-COVID-19 syndrome/Methods	Sample size	OR(95%CI)	P value
Malaise and fatigue	180362
MR Egger		1.045(0.946,1.154)	0.399	heterogeneity_test
Weighted median		1.032(0.957,1.112)	0.414	MR Egge	0.29
Simple mode		1.116(0.967,1.287)	0.153	MR-PRESSO	0.38
Weighted mode		1.026(0.955,1.102)	0.499	pleiotropy_test	0.78
Shortness of breath walking on level ground	150308
MR Egger		0.999(0.993,1.006)	0.787666	heterogeneity_test
Weighted median		0.998(0.993,1.003)	0.473631	MR Egge	0.42
Simple mode		1.004(0.994,1.014)	0.463529	MR-PRESSO	0.36
Weighted mode		0.999(0.993,1.004)	0.689043	pleiotropy_test	0.38
Heart arrhythmia	314188
MR Egger		0.972(0.902,1.047)	0.465	heterogeneity_test
Weighted median		0.990(0.949,1.033)	0.635	MR Egge	0.11
Simple mode		1.097(0.956,1.258)	0.205	MR-PRESSO	0.6
Weighted mode		0.985(0.944,1.028)	0.498	pleiotropy_test	0.4
Eating disorders	218792
MR Egger		0.953(0.769,1.181)	0.666	heterogeneity_test
Weighted median		1.011(0.881,1.161)	0.873	MR Egge	0.06
Simple mode		1.252(0.935,1.677)	0.147	MR-PRESSO	0.07
Weighted mode		0.979(0.851,1.127)	0.773	pleiotropy_test	0.29
Myalgia	170662
MR Egger		1.017(0.887,1.166)	0.813	heterogeneity_test
Weighted median		1.026(0.922,1.143)	0.633	MR Egge	0.52
Simple mode		1.186(0.965,1.458)	0.12	MR-PRESSO	0.49
Weighted mode		1.030(0.918,1.156)	0.622	pleiotropy_test	0.3
Dorsalgia	330402
MR Egger		0.985(0.951,1.020)	0.405	heterogeneity_test
Weighted median		0.988(0.962,1.016)	0.406	MR Egge	0.4
Simple mode		1.010(0.952,1.072)	0.738	MR-PRESSO	0.51
Weighted mode		0.989(0.963,1.016)	0.437	pleiotropy_test	0.61
Joint pain	233043
MR Egger		1.026(0.971,1.085)	0.37	heterogeneity_test
Weighted median		1.007(0.968,1.048)	0.732	MR Egge	0.14
Simple mode		1.029(0.950,1.116)	0.488	MR-PRESSO	0.07
Weighted mode		1.012(0.976,1.049)	0.531	pleiotropy_test	0.07
Pain (limb, back, neck, head abdominally)	376520
MR Egger		1.197(0.965,1.484)	0.119	heterogeneity_test
Weighted median		1.187(1.004,1.404)	0.045	MR Egge	0.95
Simple mode		1.245(0.911,1.701)	0.186	MR-PRESSO	0.97
Weighted mode		1.199(1.006,1.428)	0.058	pleiotropy_test	0.59
Sleeplessness / insomnia	375359
MR Egger		1.037(0.905,1.188)	0.608	heterogeneity_test
Weighted median		1.011(0.923,1.106)	0.82	MR Egge	0.13
Simple mode		0.901(0.755,1.074)	0.259	MR-PRESSO	0.17
Weighted mode		1.012(0.925,1.106)	0.799	pleiotropy_test	0.44
Memory loss	360955
MR Egger		0.992(0.854,1.152)	0.918	heterogeneity_test
Weighted median		1.018(0.905,1.144)	0.77	MR Egge	0.46
Simple mode		1.032(0.841,1.266)	0.767	MR-PRESSO	0.55
Weighted mode		1.005(0.895,1.129)	0.928	pleiotropy_test	0.52
Depression (broad)	322580
MR Egger		0.998(0.991,1.005)	0.618	heterogeneity_test
Weighted median		0.998(0.993,1.003)	0.525	MR Egge	0.23
Simple mode		0.997(0.988,1.006)	0.478	MR-PRESSO	0.27
Weighted mode		0.998(0.993,1.003)	0.487	pleiotropy_test	0.85
Anxiety	317717
MR Egger		1.002(0.959,1.047)	0.935	heterogeneity_test
Weighted median		0.996(0.962,1.031)	0.815	MR Egge	0.35
Simple mode		1.006(0.935,1.083)	0.871	MR-PRESSO	0.43
Weighted mode		0.997(0.961,1.034)	0.879	pleiotropy_test	0.89
Ever attempted suicide	377277
MR Egger		0.949(0.868,1.038)	0.264	heterogeneity_test
Weighted median		0.959(0.900,1.023)	0.206	MR Egge	0.24
Simple mode		0.944(0.836,1.067)	0.367	MR-PRESSO	0.36
Weighted mode		0.954(0.895,1.018)	0.168	pleiotropy_test	0.72
Alcohol use	218792
MR Egger		1.006(0.920,1.100)	0.895	heterogeneity_test
Weighted median		0.992(0.923,1.066)	0.825	MR Egge	0.37
Simple mode		0.977(0.858,1.112)	0.723	MR-PRESSO	0.35
Weighted mode		1.002(0.934,1.074)	0.962	pleiotropy_test	0.3
Tobacco use	377277
MR Egger		1.188(0.957,1.474)	0.139	heterogeneity_test
Weighted median		1.188(1.003,1.401)	0.046	MR Egge	0.92
Simple mode		1.264(0.933,1.711)	0.15	MR-PRESSO	0.96
Weighted mode		1.196(1.026,1.395)	0.036	pleiotropy_test	0.73
Erectile dysfunction	223805
MR Egger		0.940(0.835,1.057)	0.313	heterogeneity_test
Weighted median		0.948(0.872,1.030)	0.208	MR Egge	0.13
Simple mode		0.992(0.850,1.159)	0.922	MR-PRESSO	0.16
Weighted mode		0.945(0.868,1.028)	0.198	pleiotropy_test	0.4
Alopecia areata	3661822
MR Egger		0.891(0.637,1.245)	0.507	heterogeneity_test
Weighted median		0.872(0.684,1.111)	0.268	MR Egge	0.21
Simple mode		0.994(0.531,1.861)	0.986	MR-PRESSO	0.16
Weighted mode		0.881(0.689,1.128)	0.331	pleiotropy_test	0.06

## Sheet: S5
Table S5 Results of using MR Egger,MR-Lasso methods in MVMR
COVID-19
post-COVID-19 syndromes/Methods	Sample size	Multivariable MR-Egger		Multivariable MR-Lasso
		OR(95%CI)	P value	OR(95%CI)	P value
Malaise and fatigue	180362	0.564(0.369,0.864)	0.008	0.696(0.515,0.942)	0.019
Shortness of breath walking on level ground	150308	0.997(0.989,1.005)	0.511	0.998(0.992,1.004)	0.568
Heart arrhythmia	314188	1.090(0.927,1.281)	0.3	1.089(0.964,1.230)	0.172
Eating disorders	218792	0.996(0.553,1.793)	0.989	1.130(0.726,1.756)	0.589
Myalgia	170662	0.633(0.378,1.061)	0.083	0.760(0.511,1.133)	0.179
Dorsalgia	330402	1.044(0.862,1.265)	0.662	0.995(0.900,1.099)	0.915
Joint pain	233043	1.042(0.828,1.311)	0.726	0.940(0.809,1.092)	0.418
Pain (limb, back, neck, head abdominally)	376520	1.001(0.868,1.154)	0.993	0.978(0.915,1.047)	0.531
Sleeplessness / insomnia	375359	0.697(0.480,1.013)	0.058	0.754(0.560,1.013)	0.061
Memory loss	360955	0.953(0.601,1.513)	0.839	0.892(0.610,1.307)	0.559
Depression (broad)	322580	0.984(0.955,1.014)	0.294	0.989(0.973,1.004)	0.154
Anxiety	317717	0.994(0.800,1.234)	0.954	0.902(0.801,1.016)	0.089
Ever attempted suicide	377277	0.795(0.566,1.114)	0.183	0.823(0.664,1.020)	0.076
Alcohol use	218792	1.380(0.961,1.984)	0.081	1.019(0.795,1.305)	0.884
Tobacco use	377277	0.451(4.477,0.910)	0.026	0.466(0.261,0.833)	0.01
Erectile dysfunction	223805	0.782(0.582,1.051)	0.103	0.906(0.712,1.150)	0.417
Alopecia areata	3661822	0.432(0.179,1.045)	0.062	0.510(0.246,1.059)	0.071
Hospitalized covid
post-COVID-19 syndromes/Methods	Sample size	Multivariable MR-Egger		Multivariable MR-Lasso
		OR(95%CI)	P value	OR(95%CI)	P value
Malaise and fatigue	180362	0.995(0.913,1.084)	0.914	1.025(0.959,1.095)	0.471
Shortness of breath walking on level ground	150308	1.000(0.997,1.002)	0.687	1.001(1.000,1.003)	0.079
Heart arrhythmia	314188	1.073(1.003,1.148)	0.041	1.068(1.013,1.125)	0.014
Eating disorders	218792	1.018(0.953,1.089)	0.585	1.037(1.001,1.074)	0.046
Myalgia	170662	1.047(0.926,1.185)	0.461	1.010(0.919,1.111)	0.836
Dorsalgia	330402	1.022(0.969,1.079)	0.417	1.028(1.001,1.057)	0.041
Joint pain	233043	0.991(0.931,1.055)	0.788	1.008(0.966,1.052)	0.709
Pain (limb, back, neck, head abdominally)	376520	1.007(0.969,1.046)	0.721	1.013(0.991,1.037)	0.249
Sleeplessness / insomnia	375359	1.034(0.934,1.142)	0.526	1.068(0.981,1.163)	0.128
Memory loss	360955	1.089(0.954,1.242)	0.206	1.052(0.944,1.174)	0.36
Depression (broad)	322580	0.999(0.991,1.007)	0.75	0.998(0.993,1.002)	0.309
Anxiety	317717	1.014(0.954,1.077)	0.663	1.014(0.982,1.047)	0.389
Ever attempted suicide	377277	0.956(0.871,1.050)	0.347	0.963(0.907,1.023)	0.222
Alcohol use	218792	1.003(0.919,1.093)	0.953	0.974(0.923,1.028)	0.349
Tobacco use	377277	0.939(0.770,1.143)	0.529	0.973(0.829,1.142)	0.742
Erectile dysfunction	223805	0.913(0.825,1.009)	0.075	0.954(0.881,1.034)	0.253
Alopecia areata	3661822	0.903(0.703,1.158)	0.421	0.924(0.749,1.141)	0.463
Very severe respiratory confirmed covid
post-COVID-19 syndromes/Methods	Sample size	Multivariable MR-Egger		Multivariable MR-Lasso
		OR(95%CI)	P value	OR(95%CI)	P value
Malaise and fatigue	180362	1.042(0.976,1.113)	0.219	1.024(0.973,1.078)	0.352
Shortness of breath walking on level ground	150308	0.998(0.996,1.000)	0.111	1.000(0.999,1.001)	0.913
Heart arrhythmia	314188	1.015(0.962,1.073)	0.586	0.966(0.928,1.006)	0.091
Eating disorders	218792	1.010(0.964,1.059)	0.669	0.998(0.974,1.022)	0.862
Myalgia	170662	1.022(0.928,1.126)	0.654	0.997(0.926,1.074)	0.941
Dorsalgia	330402	1.004(0.965,1.045)	0.836	0.994(0.973,1.015)	0.556
Joint pain	233043	1.027(0.980,1.077)	0.261	1.019(0.991,1.047)	0.187
Pain (limb, back, neck, head abdominally)	376520	0.999(0.969,1.030)	0.953	1.005(0.990,1.020)	0.516
Sleeplessness / insomnia	375359	0.994(0.918,1.077)	0.879	1.016(0.956,1.079)	0.607
Memory loss	360955	1.122(1.018,1.237)	0.02	1.067(0.987,1.154)	0.101
Depression (broad)	322580	1.007(1.001,1.013)	0.025	1.005(1.001,1.008)	0.007
Anxiety	317717	1.011(0.966,1.059)	0.636	0.999(0.976,1.023)	0.947
Ever attempted suicide	377277	0.988(0.919,1.061)	0.736	1.000(0.954,1.048)	0.999
Alcohol use	218792	1.015(0.919,1.122)	0.768	0.969(0.913,1.028)	0.295
Tobacco use	377277	0.862(0.744,1.000)	0.05	0.936(0.832,1.053)	0.271
Erectile dysfunction	223805	1.024(0.947,1.108)	0.546	0.987(0.927,1.051)	0.685
Alopecia areata	3661822	2.008(0.691,5.836)	0.2	2.000(0.688,5.812)	0.203
